# Supplementary material for: Non-canonical interplay between glutamatergic NMDA and dopamine receptors shapes synaptogenesis
Source: Nat Commun. 2024 Jan 2;15:27. doi: 10.1038/s41467-023-44301-z (PMC10762086; doi:10.1038/s41467-023-44301-z)
Supplement: Supplementary file 4 — Source data file [file 41467_2023_44301_MOESM4_ESM.xlsx]

## Sheet: Fig. 2 
2B			2D	Monomers				Dimers				2E							2F	D1-GluN1
D1R-wt	D1R-dT2			D1-GluN1		GluN1-GluN1		D1-GluN1		GluN1-GluN1			Bin Center	D1-GluN1	D1-dT2-GluN1	GluN1-GluN1 (WT)	GluN1-GluN1 (dT2)			WT			dT2
0.787595	0.643276			WT	dT2	WT	dT2	WT	dT2	WT	dT2		0.05	0.449275	0.725	0.767296	0.68			mean	SD	Nb	mean	SD	Nb
0.691396	1.19482			0.05	0.05	0.05	0.05	0.1	0.05	0.05	0.25		0.1	0.246377	0.2	0.150943	0.12			13.1713	0.72152	138	25.8023	0.698001	40
1.63323	0.941437			0.05	0.05	0.05	0.05	0.1	0.05	0.05	0.05		0.15	0.123188	0.05	0.0566038	0.06			GluN1-GluN1
1.88729	0.110189			0.05	0.05	0.05	0.05	0.05	0.05	0.1	0.35		0.2	0.0289855	0.025	0.0188679	0.02			WT			dT2
0.572387	0.217968			0.05	0.05	0.05	0.05	0.05	0.1	0.05	0.05		0.25	0.0434783	0	0	0.04			31.084	1.45828	159	32.0814	4.15171	50
0.522114	0.359512			0.05	0.05	0.05	0.05	0.05	0.05	0.05			0.3	0.0217391	0	0	0.02
0.880124	0.0710415			0.05	0.05	0.05	0.05	0.4	0.05	0.15	0.35		0.35	0.0144928	0	0.00628931	0.04
1.36339	0.764322			0.05	0.05	0.05	0.05	0.15	0.05	0.05	0.05		0.4	0.0217391	0	0	0.02
1.15379	0.952961			0.05	0.05	0.05	0.05	0.1	0.2	0.05	0.15		0.45	0.00724638	0	0	0
1.06663	0.267066			0.05	0.05	0.05	0.05	0.1	0.1	0.05	0.1		0.5	0.0217391	0	0	0
1.11138	0.339994			0.05	0.05	0.05	0.05	0.1	0.05	0.05	0.4		0.55	0.00724638	0	0	0
1.00283	0.814145			0.05	0.05	0.05	0.05	0.05	0.05	0.05	0.05		0.6	0.00724638	0	0	0
0.762152	0.563952			0.05	0.05	0.05	0.05	0.05	0.1	0.05	0.05		0.65	0	0	0	0
0.56568	0.607547			0.05	0.05	0.05	0.05	0.05	0.05	0.05	0.05		0.7	0	0
0.799783	0.765357			0.05	0.05	0.05	0.05	0.1	0.1	0.05	0.05		0.75	0.00724638	0
0.635378	0.247369			0.05	0.05	0.05	0.05	0.15	0.1	0.05	0.1
1.81976	0.246422			0.05	0.05	0.05	0.05	0.25	0.05	0.35	0.05
2.16976	1.82035			0.05	0.05	0.05	0.05	0.5	0.05	0.05	0.05
1.79832	1.94597			0.05	0.1	0.05	0.05	0.75	0.05	0.05	0.05
1.15459	0.282265			0.05	0.1	0.05	0.05	0.35	0.05	0.05	0.05
1.28009	0.462137			0.05	0.1	0.05	0.05	0.55	0.1	0.05	0.1
0.828233	0.833882			0.05	0.1	0.05	0.05	0.5	0.15	0.05	0.05
0.358786	0.922683			0.05	0.1	0.05	0.05	0.2	0.05	0.1	0.05
0.549214	0			0.05	0.1	0.05	0.05	0.05	0.15	0.05	0.05
0.644713	0.57197			0.05	0.1	0.05	0.1	0.05	0.05	0.05	0.1
1.00809	0.155415			0.05	0.1	0.05	0.1	0.4	0.05	0.1	0.1
0.574681	0.432037			0.05	0.15	0.05	0.1	0.15	0.05	0.05	0.05
1.03776	0.833229			0.05	0.15	0.05	0.1	0.05	0.05	0.05	0.05
1.06229	1.47588			0.05	0.15	0.05	0.1	0.05	0.05	0.05	0.05
0.880399	0.675014			0.05	0.15	0.05	0.1	0.1	0.05	0.05	0.05
0.740097	0.513369			0.05	0.15	0.05	0.1	0.05	0.05	0.05	0.05
0.658061	2.21507			0.05	0.15	0.05	0.1	0.1	0.05	0.05	0.05
1.13042	1.87002			0.05	0.2	0.05	0.1	0.05	0.1	0.05	0.05
0.958867	0.297382			0.05	0.3	0.05	0.1	0.2	0.1	0.05	0.15
0.575353	0.412358			0.05	0.35	0.05	0.1	0.05	0.05	0.05	0.1
0.894842	0.924289			0.05	0.4	0.05	0.1	0.05	0.05	0.05	0.25
1.24442	0.937572			0.05	0.4	0.05	0.15	0.15	0.05	0.1	0.05
1.12147	0.769178			0.05	0.5	0.05	0.15	0.1	0.05	0.05	0.05
0.713551	0.832058			0.05	0.55	0.05	0.15	0.15	0.05	0.05
0.738436	0.349199			0.05	0.6	0.05	0.15	0.1	0.05	0.05	0.05
0.773827	0.549004			0.05	0.75	0.05	0.15	0.15	0.05	0.05	0.05
0.418669	1.31751			0.05	0.8	0.05	0.15	0.25		0.15	0.3
2.34514	0.346988			0.05	1	0.05	0.2	0.1		0.05	0.05
1.67613	0.240362			0.05	1.55	0.05	0.2	0.15		0.05	0.05
0.89677				0.05	1.7	0.05	0.2	0.15		0.05	0.05
0.809662				0.05	1.85	0.05	0.25	0.25		0.05	0.2
1.18717				0.05		0.05	0.25	0.1		0.05	0.05
0.970527				0.05		0.05	0.25	0.05		0.05	0.05
0.760179				0.05		0.05	0.3	0.1		0.05	0.05
0.784561				0.05		0.05	0.3	0.05		0.05	0.05
				0.05		0.05	0.3	0.2		0.05	0.05
				0.05		0.05	0.35	0.15		0.05	0.05
				0.05		0.05	0.35	0.4		0.05	0.15
				0.05		0.05	0.35	0.3		0.15
				0.05		0.05	0.35	0.05		0.05
				0.05		0.05	0.4	0.45		0.05
				0.05		0.05	0.4	0.1		0.05
				0.05		0.05	0.45	0.15		0.05
				0.05		0.05	0.45	0.15		0.15
				0.05		0.05	0.45	0.05		0.05
				0.05		0.05	0.5	0.05		0.05
				0.05		0.05	0.5	0.05		0.05
				0.05		0.05	0.5	0.05		0.05
				0.05		0.05	0.6	0.05		0.05
				0.05		0.05	0.85	0.05		0.05
				0.05		0.05	1	0.1		0.05
				0.05		0.05		0.15		0.05
				0.05		0.1		0.05		0.05
				0.05		0.1		0.05		0.15
				0.05		0.1		0.05		0.05
				0.05		0.1		0.1		0.1
				0.05		0.1		0.05		0.05
				0.05		0.1		0.05		0.2
				0.1		0.1		0.05		0.15
				0.1		0.1		0.05		0.05
				0.1		0.1		0.05		0.05
				0.1		0.1		0.05		0.05
				0.1		0.1		0.05		0.05
				0.1		0.1		0.05		0.1
				0.1		0.1		0.05		0.05
				0.1		0.1		0.05		0.05
				0.1		0.1		0.1		0.05
				0.1		0.1		0.25		0.05
				0.1		0.1		0.15		0.05
				0.1		0.1		0.05		0.05
				0.1		0.1		0.1		0.05
				0.1		0.1		0.15		0.05
				0.1		0.1		0.05		0.05
				0.1		0.1		0.05		0.2
				0.1		0.1		0.15		0.05
				0.1		0.1		0.5		0.1
				0.1		0.1		0.05		0.1
				0.1		0.1		0.15		0.1
				0.1		0.1		0.1		0.1
				0.1		0.1		0.1		0.1
				0.1		0.1		0.05		0.05
				0.1		0.1		0.05		0.05
				0.1		0.1		0.05		0.05
				0.1		0.1		0.1		0.05
				0.1		0.1		0.05		0.05
				0.1		0.1		0.1		0.05
				0.1		0.15		0.05		0.05
				0.1		0.15		0.05		0.05
				0.1		0.15		0.1		0.05
				0.1		0.15		0.1		0.05
				0.15		0.15		0.1		0.05
				0.15		0.15		0.05		0.15
				0.15		0.15		0.25		0.1
				0.15		0.15		0.05		0.05
				0.15		0.15		0.3		0.05
				0.15		0.15		0.25		0.05
				0.15		0.15		0.05		0.05
				0.15		0.15		0.05		0.1
				0.15		0.15		0.1		0.15
				0.15		0.15		0.1		0.1
				0.15		0.15		0.1		0.05
				0.15		0.15		0.1		0.05
				0.15		0.15		0.05		0.05
				0.15		0.2		0.1		0.05
				0.15		0.2		0.05		0.05
				0.15		0.2		0.1		0.05
				0.15		0.2		0.05		0.1
				0.15		0.2		0.1		0.05
				0.15		0.2		0.05		0.05
				0.15		0.2		0.05		0.05
				0.2		0.2		0.05		0.05
				0.2		0.2		0.1		0.05
				0.2		0.2		0.35		0.05
				0.2		0.2		0.05		0.05
				0.2		0.2		0.05		0.05
				0.2		0.2		0.1		0.05
				0.25		0.2		0.05		0.2
				0.25		0.2		0.05		0.05
				0.25		0.2		0.6		0.1
				0.25		0.2		0.2		0.1
				0.25		0.25		0.3		0.1
				0.25		0.25		0.15		0.1
				0.3		0.25		0.05		0.1
				0.3		0.3		0.05		0.05
				0.3		0.3				0.05
				0.3		0.3				0.05
				0.3		0.3				0.05
				0.3		0.3				0.05
				0.3		0.3				0.05
				0.3		0.3				0.05
				0.35		0.35				0.05
				0.4		0.35				0.05
				0.4		0.35				0.05
				0.4		0.4				0.05
				0.45		0.45				0.1
				0.45		0.45				0.1
				0.5		0.45				0.05
				0.5		0.45				0.05
				0.5		0.5				0.05
				0.55		0.5				0.1
				0.65		0.6				0.15
				0.8		0.6				0.1
				0.85		0.75				0.05
				0.85		0.75				0.05
				0.85		0.95				0.05
				0.9		0.95
				1.1		1.15
				1.2		1.25
				1.2		1.25
				1.3		1.6
				1.35		2.15
				1.7
				2.9
				7.95

## Sheet: Fig. 3
3B	left													Right					3D	non-interacting		interacting			3E	Left				Right							3G	Immat.	Mature		3H
	PSD-95						synapsin							DIV	Mean	SD	N			Immat.	Mature	Immat.	Mature			dimer lifetime (s)	Immat.	Mature		Immat.			Mature					0.681	0.27
DIV	4	9	12	15	20	24	4	9	12	15	20	24		4	0.0280052	0.0225662	18			0.05	0.05	0.1	0.1			0.05	62	42		mean	SD	N	mean	SD	N			0.713	0.438
	0.0177969	0.0162012	0.0777758	0.365105	0.287334	0.331167	0.00889846	0.0810061	0.121253	0.316809	0.207739	0.247369		9	0.0885041	0.0462996	17			0.05	0.05	0.1	0.05			0.1	34	10		13.1713	0.72152	138	28.4827	1.42991	61			0.852	0.295
	0.0112078	0.0399441	0.0442944	0.196238	0.276293	0.219045	0.0448313	0.0897165	0.0808913	0.266006	0.276293	0.193297		12	0.131279	0.0802332	30			0.05	0.05	0.05	0.15			0.15	17	3										0.799	0.456
	0.0539146	0.0467181	0.111583	0.356486	0.179609	0.207867	0.0385104	0.0556531	0.087684	0.305559	0.150355	0.233682		15	0.218907	0.0765854	21			0.05	0.05	0.05	0.65			0.2	4	2										0.813	0.394
	0.0748749	0.0424317	0.0522162	0.211657	0.357734	0.332176	0.00575961	0.0704083	0.0334738	0.214113	0.351346	0.156963		20	0.24741	0.0933241	21			0.05	0.05	0.05	0.05			0.25	6	1										0.821	0.644
	0.0532555	0.0313853	0.0914549	0.245315	0.264222	0.257744	0.00355037	0.0493198	0.0772894	0.357197	0.275073	0.188542		24	0.245445	0.0459527	11			0.05	0.05	0.4	0.05			0.3	3	1										0.914	0.527
	0.0346604	0.100133	0.108331	0.230489	0.107207	0.232112	0.0277283	0.0700928	0.0790442	0.22867	0.168688	0.214273								0.05	0.05	0.15	0.05			0.35	2	0										0.906	0.252
	0.00785676	0.0542638	0.0822139	0.156255	0.152512	0.244425	0.0392838	0.0325583	0.0891638	0.185326	0.280069	0.236347								0.05	0.05	0.1	0.05			0.4	3	1										0.894	0.608
	0.00719259	0.117961	0.0643067	0.11571	0.225745	0.228974	0.0143852	0.0499068	0.140723	0.215993	0.309302	0.182284								0.05	0.05	0.1	0.05			0.45	1	1										0.894	0.466
	0.00885787	0.097797	0.0927646	0.144588	0.294165	0.237908	0.0177157	0.104317	0.205877	0.133021	0.233995	0.258361								0.05	0.05	0.1	0.05			0.5	3	0										0.887
	0.0625302	0.0943303	0.387882	0.215729	0.514841	0.197805	0.00893288	0.152199	0.104892	0.148271	0.20586	0.195524								0.05	0.05	0.05	0.05			0.55	1	0										0.814
	0.0562295	0.141373	0.014478	0.164164	0.325573	0.21067	0.0351435	0.159578	0.151558	0.16778	0.232494	0.186582								0.05	0.05	0.05	0.05			0.6	1	0										0.691
	0.00677704	0.0711636	0.129615	0.200568	0.187415		0.0203311	0.0817335	0.208865	0.180879	0.183376									0.05	0.05	0.05	0.05			0.65	0	1										0.578
	0.0326152	0.122155	0.110693	0.242949	0.163721		0.044784	0.116974	0.127323	0.126362	0.130286									0.05	0.05	0.1	0.05			0.7	0	0										0.872
	0.00924932	0.192736	0.0825196	0.126421	0.257948		0.0413787	0.15981	0.198947	0.110023	0.205648									0.05	0.05	0.15	0.05			0.75	1	0										0.95
	0.0122113	0.118873	0.131238	0.144195	0.217329		0.0162887	0.103982	0.100186	0.247856	0.0941767									0.05	0.05	0.25	0.05															0.945
	0.0124496	0.123836	0.0747627	0.395436	0.186987		0.0791358	0.0878299	0.108975	0.197456	0.0990527									0.05	0.05	0.5	0.05
	0.0135006	0.0932672	0.0608032	0.192258	0.15862		0.00714265	0.127997	0.143187	0.0999137	0.135101									0.05	0.05	0.75	0.1
	0.0289143		0.0687075	0.166734	0.246258		0.0220374		0.297939	0.222147	0.227937									0.05	0.05	0.35	0.05
			0.236051	0.267439	0.235009				0.0894607	0.231543	0.162934									0.05	0.05	0.55	0.05
			0.10371	0.218008	0.379822				0.19356	0.148964	0.231385									0.05	0.05	0.5	0.05
			0.128532	0.241296	0.177269				0.203794											0.05	0.05	0.2	0.25
			0.165045						0.0817282											0.05	0.05	0.05	0.05
			0.211021						0.147838											0.05	0.05	0.05	0.05
			0.152161						0.173259											0.05	0.05	0.4	0.05
			0.131331						0.166325											0.05	0.05	0.15	0.05
			0.204949						0.185313											0.05	0.05	0.05	0.05
			0.285042						0.156721											0.05	0.05	0.05	0.05
			0.100387						0.100387											0.05	0.05	0.1	0.05
			0.228946						0.139484											0.05	0.05	0.05	0.05
			0.205547																	0.05	0.05	0.1	0.05
																				0.05	0.05	0.05	0.1
																				0.05	0.1	0.2	0.05
																				0.05	0.1	0.05	0.05
																				0.05	0.1	0.05	0.05
																				0.05	0.1	0.15	0.3
																				0.05	0.1	0.1	0.15
																				0.05	0.1	0.15	0.1
																				0.05	0.1	0.1	0.45
																				0.05	0.1	0.15	0.05
																				0.05	0.15	0.25	0.05
																				0.05	0.15	0.1	0.1
																				0.05	0.15	0.15	0.1
																				0.05	0.2	0.15	0.1
																				0.05	0.25	0.25	0.1
																				0.05	0.25	0.1	0.1
																				0.05	0.25	0.05	0.4
																				0.05	0.25	0.1	0.05
																				0.05	0.3	0.05	0.05
																				0.05	0.3	0.2	0.05
																				0.05	0.45	0.15	0.2
																				0.05	0.55	0.4	0.2
																				0.05	0.6	0.3	0.05
																				0.05	2.4	0.05	0.05
																				0.05	3.2	0.45	0.05
																				0.05		0.1	0.1
																				0.05		0.15	0.05
																				0.05		0.15	0.05
																				0.05		0.05	0.05
																				0.05		0.05	0.05
																				0.05		0.05	0.05
																				0.05		0.05
																				0.05		0.05
																				0.05		0.05
																				0.05		0.1
																				0.05		0.15
																				0.05		0.05
																				0.05		0.05
																				0.05		0.05
																				0.05		0.1
																				0.05		0.05
																				0.05		0.05
																				0.1		0.05
																				0.1		0.05
																				0.1		0.05
																				0.1		0.05
																				0.1		0.05
																				0.1		0.05
																				0.1		0.05
																				0.1		0.05
																				0.1		0.1
																				0.1		0.25
																				0.1		0.15
																				0.1		0.05
																				0.1		0.1
																				0.1		0.15
																				0.1		0.05
																				0.1		0.05
																				0.1		0.15
																				0.1		0.5
																				0.1		0.05
																				0.1		0.15
																				0.1		0.1
																				0.1		0.1
																				0.1		0.05
																				0.1		0.05
																				0.1		0.05
																				0.1		0.1
																				0.1		0.05
																				0.1		0.1
																				0.1		0.05
																				0.1		0.05
																				0.1		0.1
																				0.1		0.1
																				0.15		0.1
																				0.15		0.05
																				0.15		0.25
																				0.15		0.05
																				0.15		0.3
																				0.15		0.25
																				0.15		0.05
																				0.15		0.05
																				0.15		0.1
																				0.15		0.1
																				0.15		0.1
																				0.15		0.1
																				0.15		0.05
																				0.15		0.1
																				0.15		0.05
																				0.15		0.1
																				0.15		0.05
																				0.15		0.1
																				0.15		0.05
																				0.15		0.05
																				0.2		0.05
																				0.2		0.1
																				0.2		0.35
																				0.2		0.05
																				0.2		0.05
																				0.2		0.1
																				0.25		0.05
																				0.25		0.05
																				0.25		0.6
																				0.25		0.2
																				0.25		0.3
																				0.25		0.15
																				0.3		0.05
																				0.3		0.05
																				0.3
																				0.3
																				0.3
																				0.3
																				0.3
																				0.3
																				0.35
																				0.4
																				0.4
																				0.4
																				0.45
																				0.45
																				0.5
																				0.5
																				0.5
																				0.55
																				0.65
																				0.8
																				0.85
																				0.85
																				0.85
																				0.9
																				1.1
																				1.2
																				1.2
																				1.3
																				1.35
																				1.7
																				2.9
																				7.95

## Sheet: Fig. 4
4A					4B				4C						4D				4F									4G
	CTL	Glutamate	TTX			KCl 2.5	KCl 50			Glut.	APV	LY	NBQX			control	DHPG			CTL	CKI-7	AIP2	Gö6976	KT5720	TMCB	CMPD			Buffer	DHPG	DHPG+CKI-7
	0.550358	0.873931	0.423615			1.69939	1.40589			0.786077	0.874151	0.973085	1.02049			0.692176	2.20583			0.560681	0.236076	1.25579	1.3094	0.944304	1.42876	0.795771			1.42019	0.97781	2.58189
	0.378566	1.16581	0.414394			0.828809	1.35848			1.02758	1.34766	0.933681	1.51094			0.39365	2.5094			0.562533	0.0371455	1.47548	2.08519	1.8925	1.12734	0.640391			2.48827	0.620312	2.61679
	1.16858	1.43943	0.499084			1.73667	1.27097			0.987496	1.4901	0.807403	1.11262			1.95735	1.55949			1.24895	0.866348	1.27611	0.676844	0.532925	1.65006	1.04096			1.33426	0.642113	1.41387
	0.66127	2.01056	0.289365			1.69733	0.63078			1.29526	1.94682	1.19683	1.06771			1.74515	0.974029			0.878395	0.682448	2.09816	0.645367	0.863881	2.40566	0.862951			0.764974	0.957969	1.12521
	0.831875	1.5749	0.630204			0.682655	0.75072			1.17669	0.539218	1.15792	1.0333			1.69782	0.424546			1.25805	0.303431	1.01097	1.01636	1.29462	0.457984	0.544477			0.995273	2.40278	0.348632
	1.50967	1.4342	0.604132			0.957599	1.12521			1.19261	0.639417	0.226427	0.708419			1.66247	1.88041			1.49248	1.0124	0.599878	0.532979	1.34327	1.25419	0.478039			0.585624	1.16694	1.21784
	1.37232	0.780571	0.380141			1.41805	0.643819			1.00068	1.59572	0.212962	1.143			0.84489	2.15671			0.799424	1.48569	0.362601	1.77783	0.81363	1.92907	0.665847			0.902469	2.07012	1.58776
	0.841787	0.672107	0.250103			1.80059	0.690968			0.885614	1.41911	0.946979	1.0041			1.21416	2.07046			1.08582	0.399235	0.963978	2.00613	0.892156	1.32534	0.699419			1.57979	1.6632	1.41954
	1.44801	0.658765	0.742363			0.915388	1.07446			0.671447	0.617732	0.973506	1.30668			1.03291	2.34578			1.11368	0.367804	2.19445	1.18038	0.73677	1.52131	0.778976			1.97604	2.90631	0.916738
	0.890715	2.08817	0.797828			0.967443	1.63429			0.802208	0.474151	1.74906	1.2708			1.08343	1.96809			1.24476	0.568728	3.21945	0.307924	1.0113	0.417364	0.534316			1.75746	1.17973	0.508887
	1.48639	1.57433	0.908752			0.705419	0.79426			0.682092	1.06591	0.520175	0.811905			0.217397	1.79675			0.740431	1.01273	0.184839	1.35398	1.6017	0.415153	0.727536			0.482546	0.767283	0.407539
	1.10436	1.34704	1.0749			0.622467	1.41272			0.759877	1.06426	0.394659	1.18318			0.177424	0.836781			0.622411	0.985451	0.663964	1.76728	1.19074	1.15308	0.868961			0.0506284	1.85518	0.330032
	0.519179	1.42985	0.726419			0.393665	0.191514			0.774179	0.971184	0.804085	1.05903			0.943909	0.445226			0.791429	0.923067	1.35759	1.32045	2.07529	1.404	0.809708			0.368429	2.52211	1.16663
	0.813956	1.05006	0.726771			0.2587	0.310903			0.909545	1.28512	0.576329	0.72481			0.689796	0.534342			0.738833	1.13056	0.545797	0.881218	3.95248	0.69274	0.691121			0.0814162	2.92306	1.36868
	0.819797	1.13503	0.809057			0.323657	0.445358			1.45613	0.544492	0.778301	0.484364			1.73705	0.884557			0.713921	1.16457	0.544784	0.912532	1.11085	0.765381	0.86106			0.703917	2.5584	0.842829
	0.959123	1.16665	0.952295			0.150308	0.381949			1.16636	1.02337	0.656643	0.658555			0.97299	1.02008			0.543996	1.10195	1.43858	1.1854	1.35674	0.996819	0.67648			0.508724	1.52883	1.16183
	0.878138	1.31299	0.666707			1.38164	0.705714			1.1335	1.03623	0.807397	1.24519			0.558163	0.938374			0.712086	0.198136	1.05251	1.20634	1.68018	1.48696	0.815212			1.16522	1.43398	0.41916
	1.34011	0.85059	0.488861			1.46022	0.986759			1.25568	0.922515	1.4092	0.483603			0.379267	0.964948			0.958735	0.266828	0.947703	1.43648	0.977589	0.632292	0.575042			1.74892	0.760666	1.58163
	1.42579	0.80688	0.299803			0.550358	1.54591			1.43365	0.667609	0.924873	0.35875			1.3543	0.721685			1.04789	1.46951	1.41985	1.22788	1.39576	0.367384	0.407738			2.09966	2.07665	1.27653
	1.32024	2.09787	0.831495			0.378566	1.19849			0.412011	1.0175	0.519513	0.77038			1.29588	2.19413			1.26795	0.670864	0.939687	0.756975	0.607335	1.129	0.531049			2.29858	0.616138	0.296847
	0.946231	1.59968	0.504027			1.16858	0.352668			0.672779	1.09295	0.40514	0.885604			0.808528	1.94836			1.26196	0.614155	0.553935	0.837774	1.34224	0.782771	0.880056			0.313854	1.0204	2.50395
	0.79207	1.14448	0.33483			0.66127	0.345221			1.16451	0.967126	0.621456	0.890625			0.827902	1.15815			1.22718	1.10931	0.585359	0.854388	1.43408	0.468365	0.709866			0.268117	0.769796	2.28976
	0.673332	1.2173	0.503049			0.831875	1.38577			0.988734	1.14611	1.12278	1.8382			1.11342	0.850957			1.40368	0.153086	0.574011	0.819366	1.37067	0.439537	1.06155			0.11988	1.42514	0.0279287
	1.17542	2.09087	0.669312			1.50967	1.50042			1.07411	1.01026	0.843162	0.90918			1.48292	1.2538			1.02538	0.382759	0.237754	1.19744	1.22609	0.861597	0.692529			1.90503	1.61269	1.23035
	1.45424	1.90265	0.937695			1.37232	0.846402			1.36537	0.972909	0.913225	0.795832			0.722021	0.744487			1.5131	0.160972	0.46003	1.17423	0.678661	0.728756	0.545012			0.959241	1.24688	1.97624
	0.583871	1.49568	0.995853			0.841787	0.606401			0.896536	0.812242	0.461588	0.731532			0.389408	1.93286			1.50192	0.224461	0.536756	0.743463	0.969397	1.41612	0.714585			0.757575	0.82731	0.652173
	0.776643	1.20655	0.68897			1.44801	0.758052			1.47699	0.902348	0.330892	0.751593			1.01522	0.645803			1.26599	0.381592	0.734714	0.351592	1.0223	0.655627	1.50274			0.467755	1.09465	0.362436
	1.50801	1.91963	0.720596			0.890715	0.482447			0.541505	0.767293	0.877865	0.605696			1.01728	0.268558			0.540426	0.249697	1.04132	0.578711	1.09424	0.676566	1.47858			0.216451	1.23235	1.32206
	1.23975	2.00268	1.06527			1.48639	0.955523			0.671659	0.562406	0.251768	0.516722			0.969218	0.607562			0.877932	0.470527	0.90642	0.538389	0.541448	0.661916	0.960853			0.679717	0.812888	0.522205
	1.07355	1.20626	0.366875			1.10436	0.622202			1.23988	0.385213	0.52292	1.54522			0.875929	1.36176			0.784941	0.34451	0.887511	1.14236	0.730704	0.454721	0.661524			0.248593	2.53814	0.680441
	1.28982	1.03205	0.477589			0.519179	1.09992			1.44275	0.858406	1.17031	1.38549			1.24405	1.01018			0.609231	0.305998	1.12822	1.1418	1.37891	0.711371	1.28079			0.498632	0.65038	0.411046
	0.803221	1.70142	0.649084			0.813956	1.59302			0.877724	0.548199	1.06422	1.13038			1.29618	1.53598			0.902809	0.143647	1.25417	1.3034	1.5212	0.823511	1.26869			1.42129	2.01279	0.758864
	0.717333	1.30439	0.543302			0.819797	1.97661			0.829291	0.898697	0.865696	1.09534			0.773382	1.46328			0.751157	0.234578	1.00856	0.895996	1.1846	1.13003	1.59345			2.48527	0.706281	0.751449
	1.01261	1.20651	0.516482			0.959123	2.44067			1.10036	1.13872	0.765465	0.783911			0.81435	0.937002			1.00484	0.14263	0.9086	0.876772	1.97164	1.04208	1.79431			2.75054	0.579113	0.340761
	0.800334	1.14149	0.461381			0.878138	1.03095			0.820018	1.14155	1.30518	0.825393			0.610423	1.16281			1.53277	1.4498	0.52102	0.771412	1.10985	0.666664	1.81142			0.480286	0.758691	0.459636
	0.886643	1.78628	0.964795			1.34011	1.48405			1.02166	1.0285	0.808429	1.10145			0.857535	1.74862			0.671863	1.07669	0.352042	0.650311	0.731811	0.670778	1.27396			0.559883	1.09251	0.45156
	0.946693	1.70609	1.05452			1.42579	1.27264			0.911734	0.87057	1.14328	1.27369			0.104423	1.8446			0.47626	0.390122	0.272478	0.766154	0.740637	0.632759	1.19807			0.825823	1.59128	2.5223
	0.923953		0.470175			1.32024	1.07907			0.817815	0.697026	1.09664	1.28518			0.378068	1.97305			0.77515	0.839842	0.333966	1.2339	1.19368		0.880043			0.141475	1.86648	2.82401
	1.14894		0.557114			0.946231	1.76022			0.596997	0.987307	0.572923	0.578498			0.977007	1.80773			0.562845	1.14732	0.453645	0.873724	0.474123		1.6416			2.33374	2.32223	0.468362
	1.05664		1.0628			0.79207	1.48204			0.979788	0.852814	0.387882	1.02925			2.01456	0.567044			0.735954	1.25606	0.494008	0.552748	1.03788		1.79144			1.84998	1.72583	0.58874
	1.03062		0.971984			0.673332	0.207247			1.04736		0.517195	0.599796			1.78369	0.487597			0.998599	0.541624		0.452072	1.15819		1.69753			1.3236	1.52122	1.03568
	0.950159		1.43392			1.17542	0.545767			1.36104		0.557284	0.654374			0.576894	0.863133			1.23196	1.13056			1.20616		1.76716			1.20555	0.685185	1.09963
	1.05511		1.27429			1.45424	0.928436			1.40677		0.963377	0.595925			0.614176	1.94369			1.67236	1.25793			1.09962		0.143965			0.0322854	0.930801	1.27777
	1.13132		0.878422			0.583871	1.25264			1.17079		0.667879				1.41754	1.60768			1.43695	0.753912			1.05175		1.40209			0.152395	1.15408	0.69526
	1.19407		0.967129			0.776643	0.51249			0.951583		0.843781				1.68906	1.16884			1.85232	1.08424			1.17264		0.990309			0.46496		0.841622
	1.04513		0.649503			1.50801	0.67252			0.92397		0.981757				0.955874	0.873165			1.55079	0.853217			0.947237		1.05192			0.888882
	1.11056		0.93827			1.23975	0.601699			0.839606		0.74893				1.02075	2.16881			1.55019	1.14115			1.13882		0.514725			0.748142
	1.12817		1.44342			1.07355	0.693287					0.719299					0.52041			0.949659	0.36843			0.928589		0.808056			0.588682
	0.956147		1.23209			1.28982	0.848032					0.683831					1.07463			0.819736	0.643814			1.02682		0.908139
	0.738536					0.803221	0.711114					1.19448					0.742789			0.548284	0.90279					1.73086
	0.587772					0.717333	0.523488					0.77418					1.29089			0.640721	0.860131
	1.06224					1.01261	0.713029					0.935995								1.4384	0.766982
	0.880638					0.800334	1.638													0.948655	0.828677
	1.30728					0.886643	1.92215													0.575007	0.23471
	1.52684					0.946693	2.01066													0.681982	0.564108
	1.30628						2.09822													0.678447	1.02533
	1.61699						1.10254													0.917473	0.683486
	0.972944						1.0193													1.29278
	1.0752						1.2216													1.55199
	0.434798						1.22335													0.957269
	0.764371																			0.898612
	0.906786																			1.24177
	1.51866																			0.901634
	1.13492																			0.696028
	1.12873																			1.74285
	0.655966																			1.70494
	0.86194																			1.6096
	0.581644																			0.98193
	0.580886																			0.355108
	0.904132																			0.680678
	0.721621																			1.19375
	1.43471																			1.00444
	1.58457																			0.347979
	0.970874																			0.541905
	1.06404																			0.838105
	1.05379																			1.15928
	0.694995																			0.923953
	0.635106																			1.14894
	0.828018																			1.05664
	0.870412																			1.03062
	0.85947																			0.950159
	0.990309																			1.05511
	1.05192																			1.13132
	0.514725																			1.19407
	0.808056																			1.04513
	0.908139																			1.11056
	1.73086																			1.12817
	1.69939																			0.956147
	0.828809																			0.738536
	1.73667																			0.587772
	1.69733																			1.06224
	0.682655																			0.880638
	0.957599																			1.30728
	1.41805																			1.52684
	1.80059																			1.30628
	0.915388																			1.61699
	0.967443																			0.972944
	0.705419																			1.0752
	0.622467																			0.434798
	0.393665																			0.764371
	0.2587																			0.906786
	0.323657																			1.51866
	0.150308																			1.13492
	1.38164																			1.12873
	1.46022																			0.655966
																				0.86194
																				0.581644
																				0.580886
																				0.904132
																				0.721621
																				1.43471
																				1.58457
																				0.970874
																				1.06404
																				1.05379
																				0.694995
																				0.635106
																				0.828018
																				0.870412
																				0.85947
																				0.990309
																				1.05192
																				0.514725
																				0.808056
																				0.908139
																				1.73086

## Sheet: Fig. 5
5B	WT		S397D		dT2			5F	WT		S397D		dT2			5H	Frequency distribution					area (nm2)				5K	WT		S397D		dT2
	%overlap	size glun1	%overlap	size glun1	%overlap	size glun1			Syn	Esyn	Syn	Esyn	Syn	Esyn			Bin Center	WT	S397D	dT2		WT	S397D	dT2			spine	shaft	spine	shaft	spine	shaft
	24.6364	0.158524	60.4256	0.144963	20.1221	0.178778			0.0751264	0.0611256	0.162486	0.108911	0.0744221	0.0727784			168	0.0113636	0	0.00746269		8359.83	1974.1	11047.2			0.0594	0.0132	0.066	0.3828	0.231	0.231
	21.6273	0.204857	66.4829	0.10902	37.3747	0.146519			0.0669423	0.144095	0.0984904	0.412844	0.0637963	0.0894522			312	0.0454545	0.0294118	0.0447761		3921.03	5663.16	614.854			0.1386	0.1848	0.0264	0.4488	0.132	0.264
	51.0885	0.198265	46.9042	0.212655	29.4487	0.145854			0.097322	0.0768236	0.154403	0.236998	0.0745068	0.0639008			456	0.102273	0.0882353	0.0895522		4777.18	3489.49	3255.05			0.2838	0.0792	0	0.396	0.2772	0.1848
	59.0357	0.187455	37.7625	0.183383	3.44678	0.181254			0.0590665	0.0491197	0.136506	0.0999822	0.0771744	0.0508538			600	0.159091	0.147059	0.126866		936.488	1420.25	2025.41			0.2838	0.0858	0.0528	0.462	0.1518	0.2376
	17.9046	0.14736	32.0523	0.157803	6.81817	0.14			0.0781784	0.0914853	0.0504301	0.109087	0.08476	0.101825			744	0.215909	0.205882	0.19403		6022.83	1173.38	2347.16			0.099	0.1452	0.2574	0.1056	0.1716	0.1782
	16.3321	0.127432	16.7007	0.171939	11.2457	0.129839			0.0505255	0.0831249	0.0613409	0.126234	0.060129	0.0606895			888	0.25	0.235294	0.261194		8457.15	324.794	807.388			0.2112	0.132	0.1518	0.4026	0.1716	0.132
	27.5308	0.170792	72.798	0.127714	2.22222	0.145444			0.0591999	0.0445995	0.0525356	0.153116	0.0620262	0.107328			1032	0.284091	0.245098	0.298507		1255.62	7399.62	2711.32			0.198	0.1452	0.1518	0.0198	0.1584	0.132
	42.6477	0.161829	58.2739	0.147929	23.9085	0.149903			0.0992443	0.0579577	0.0536997	0.0965844	0.0699564	0.0687414			1176	0.318182	0.333333	0.30597		655.651	1211.38	2560.32			0.2112	0.0066	0.2508	0.0528	0.1188	0.0726
	36.0913	0.176783	64.923	0.17759	29.8092	0.147			0.0953274	0.127397	0.0904367	0.377657	0.0646415	0.0537387			1320	0.363636	0.401961	0.335821		7880.85	10999.4	1079.3			0.198	0.0066	0	0.0924	0.2442	0.0858
	33.3649	0.129069	58.7924	0.19682	8.354	0.137863			0.123263	0.0535686	0.0803963	0.151462	0.256638	0.0523642			1464	0.386364	0.421569	0.38806		2930.82	3862.37	2291.64			0.0066	0	0.0726	0.0528	0.1386	0
	34.7647	0.157129	29.4683	0.171766	10.6352	0.126364			0.051451	0.0391039	0.0120157	0.105382	0.128954	0.0694863			1608	0.443182	0.480392	0.462687		895.051	512.42	417.349			0.1584	0.0396	0.1254	0.429	0.2838	0
	31.3692	0.1351	29.1299	0.138174	25.4669	0.156089			0.0807471	0.0445119	0.0295273	0.0939744	0.135448	0.102016			1752	0.488636	0.490196	0.485075		1213.16	1553.61	6734.21			0.0792	0	0.0264	0.4488	0.297	0.1584
	23.8406	0.120605	59.1361	0.16564	17.6408	0.164495			0.0632213	0.0564683	0.0211305	0.109945	0.267326	0.155101			1896	0.488636	0.509804	0.522388		726.071	4165.73	2714.36			0.2442	0	0.4422	0.429	0.2574	0.1386
	17.6948	0.1692	47.0789	0.199035	19.0044	0.169342			0.0763197	0.0832966	0.0169246	0.17998	0.120549	0.0644963			2040	0.522727	0.529412	0.552239		2497.1	305.589	3023.43			0.1452	0.0066	0.2442	0.429	0.2772	0.0792
	36.7862	0.154814	66.5433	0.165	23.9408	0.132157			0.193674	0.072673	0.0153586	0.0968418	0.125623	0.0693737			2184	0.556818	0.539216	0.567164		1073.3	392.393	2882.94			0.231	0	0.0858	0.3894	0.2706	0.2706
	31.2035	0.160545	32.1291	0.112952	6.1346	0.15075			0.0717318	0.0486141	0.0152514	0.167241	0.187555	0.0964837			2328	0.590909	0.558824	0.604478		966.798	1195.88	1461.39			0.1254	0	0.099	0.1584	0.2046	0
	18.7232	0.166942	45.9804	0.181487	6.11111	0.123389			0.0894957	0.0206945	0.0250479	0.132014	0.140217	0.0980439			2472	0.625	0.568627	0.626866		3382.55	340.874	489.577			0.066	0	0.1188	0.3102	0.2838	0.2574
	29.12	0.1735	51.1614	0.152269	45.1436	0.191464			0.0717286	0.0278564	0.0261124	0.106418	0.142149	0.637057			2616	0.647727	0.607843	0.679104		2692.38	1315.57	9694.59			0.1122	0	0.099	0.4356	0.1188	0.2574
	40.496	0.135216	48.799	0.154302	48.2587	0.169827			0.0688564	0.0203325	0.013451	0.0970022	0.309328	0.0828239			2760	0.659091	0.627451	0.701493		4229.67	515.452	1448.86			0	0.2376	0.0726	0.2046	0.0396	0.2442
	36.4949	0.153415	50.1174	0.157054	7	0.1781			0.0681422	0.033104	0.0207567	0.0893914	0.169651	0.0713857			2904	0.693182	0.627451	0.746269		3775.98	950.875	1624.98			0.0858	0.0792	0.3498	0.1848	0.1716	0
	23.2204	0.15689	41.0298	0.160375	11.4607	0.17244			0.0744071	0.0158319	0.0170121	0.107168	0.170169	0.147051			3048	0.704545	0.627451	0.768657		1705.42	587.861	1332.87			0.066	0.0858	0.0132	0.2046	0.0462	0.2442
	24.0302	0.124531	29.9881	0.160351	20.6797	0.15498			0.0798868	0.0602841	0.0177442	0.335329	0.18381	0.137437			3192	0.704545	0.647059	0.783582		3267.86	5254.54	196.454			0.0924	0.1254	0.2574	0.1122	0.2112	0.2178
	25.1819	0.169286	66.2751	0.182914	22.882	0.125583			0.0720298	0.0443574	0.0180025	0.0946206	0.111709	0.319971			3336	0.75	0.647059	0.813433		3764.87	1299.93	11907.3			0	0.1386	0.1782	0.1518	0.0594	0.1848
	13.6243	0.152959	45.5947	0.176012	14.1845	0.122			0.056375	0.130755	0.0269706	0.138446	0.131938	0.101891			3480	0.75	0.676471	0.820896		3043.85	1357.93	5211.48			0.1518	0.033	0.4092	0.1716	0.165	0.1386
	76.3156	0.144583	51.8074	0.152738	3.85419	0.132494			0.125775	0.0878335	0.0643821	0.117124	0.181802	0.0882679			3624	0.761364	0.676471	0.828358		2106.26	10015.1	2560.39			0.0594	0	0.4224	0.1584	0.1716	0.1188
	54.5446	0.137714	67.3219	0.175044	10.7142	0.173125			0.0743426	0.0587869	0.0807091	0.062001	0.149433	0.0853559			3768	0.806818	0.676471	0.858209		442.276	661.279	866.958			0.1122	0.0462	0.3564	0.1386	0.1452	0.0198
	29.1827	0.171506	61.2759	0.240084	20.6635	0.159833			0.099438	0.0575649	0.0479412	0.0929768	0.146677	0.0880641			3912	0.818182	0.696078	0.858209		746.983	1462.73	3804.05			0.1122	0.0462	0.099	0.4026	0.1782	0
	26.3481	0.162385	53.213	0.238197	36.6009	0.148705			0.116805	0.0698943	0.114987	0.0887184	0.180336	0.064693			4056	0.818182	0.696078	0.865672		715.366	450.865	1143.86			0.0462	0.3234	0.3036	0.396	0.1914	0.0462
	38.633	0.146805	78.6937	0.174684	21.9663	0.132873			0.0863555	0.0551375	0.14485	0.103062	0.0435979	0.119725			4200	0.829545	0.735294	0.880597		997.506	11371.8	1870.96			0.165	0.2904	0.4026	0.3432	0.1848	0.0198
	31.5829	0.168395	72.2363	0.214438	16.7061	0.154267			0.120858	0.0618099	0.0918535	0.074504	0.0289579	0.0342959			4344	0.829545	0.745098	0.880597		8979.14	4576.93	11313.3			0.0726	0.198	0.4158	0.3498	0.0594	0.033
	24.7378	0.145133	71.6278	0.222829	9.67742	0.138727			0.0729037	0.062573	0.140669	0.0947694	0.0405548	0.0382678			4488	0.840909	0.764706	0.880597		1725.98	422.077	940.739			0.0264	0.3564	0.4092	0.4356	0.0528	0.0066
	25.5312	0.203846	79.9298	0.205738	13.419	0.12171			0.107152	0.0736276	0.0786965	0.0758708	0.0283388	0.0251085			4632	0.840909	0.784314	0.880597		4903.05	2728.32	1991.36			0.1584	0.3696	0.2706	0.3432	0	0.0198
	35.2228	0.154469	81.6252	0.2426	30.0782	0.152211			0.0782238	0.0763531	0.248691	0.166592	0.0396488	0.0274655			4776	0.863636	0.794118	0.880597		1165.64	3517.58	2912.74			0.132	0.1716	0.3564	0.3894	0.0528	0.3564
	55.5761	0.153911	74.0464	0.204774	30.5105	0.126864			0.0979347	0.0882801	0.111514	0.0360865	0.0262555	0.0463553			4920	0.886364	0.794118	0.88806		339.827	10114.6	1596.37			0.0198	0.198	0.3564	0.033	0.0924	0.363
	43.3213	0.167182	53.806	0.157919	25.0306	0.160302			0.0998166	0.109673	0.0959992	0.0337913	0.0221785	0.0155378			5064	0.909091	0.794118	0.910448		401.192	6984.05	3604.11			0.0132	0.2376	0.2244	0.3564	0.1188	0.1584
	61.7232	0.17435	54.3345	0.139346	27.0768	0.154167			0.0894803	0.0651441	0.0469457	0.0698042	0.0553409	0.022651			5208	0.909091	0.803922	0.91791		1197.35	2578.64	1280.29			0.1056	0.33	0.297	0.0198	0.2904	0.2772
	51.5015	0.211116	40.9091	0.148761	11.3636	0.190901			0.0875305	0.0873506	0.0564469	0.0312549	0.027803	0.0216445			5352	0.909091	0.803922	0.91791		1659.98	9566.51	5682.73			0.033	0.2442	0.2838	0.0924	0.2904	0.3234
	66.5165	0.193056	44.4579	0.164628	17.8657	0.127212			0.0850205	0.0885168	0.0320593	0.0440357	0.0317059	0.0287001			5496	0.909091	0.803922	0.91791		5061.19	6244.94	3066.19			0.0132	0.231	0.0132	0.1056	0.2772	0.0924
	26.852	0.158865	38.3558	0.170409	42.8743	0.107237			0.0950089	0.0922233	0.0376938	0.0298862	0.0243646	0.0407944			5640	0.909091	0.813725	0.940299		4901.15	1338.41	2622.91			0.1254	0.1716	0.4224	0	0.2376	0.3234
	29.2481	0.165532	40.1542	0.176414	11.2917	0.169652			0.136921	0.0505267	0.0269238	0.0640032	0.0349556	0.0285552			5784	0.909091	0.833333	0.940299		2849.98	656.217	4237.4			0.1716	0.3168	0.3366	0	0.2706	0.3498
	21.0013	0.160423	51.2453	0.246698	7.82186	0.127425			0.0908822	0.0909248	0.02784	0.0387704	0.0378264	0.0406082			5928	0.909091	0.833333	0.940299		780.865	1805.5	3743.08			0.1386	0.2574	0.2838	0.1386	0.1452	0.1518
	17.7422	0.19188	55.4018	0.227553		0.146952			0.0629295	0.0819714	0.0465716	0.0303198	0.0440122	0.0650217			6072	0.920455	0.843137	0.940299		3269.43	6365.47	4198.6			0.1254	0.0792	0.363	0.1122	0.2178	0
	25.9016	0.162256	57.454	0.186244					0.102179	0.0467858	0.0366492	0.0597206	0.0251661	0.0532523			6216	0.920455	0.862745	0.940299		1325.19	10097	1258.16			0.2244	0.33	0.2574	0.0924	0.0858
	32.2947	0.149	65.1498	0.231955					0.0836447	0.117786	0.0483952	0.0713208	0.0368041	0.0458843			6360	0.920455	0.882353	0.940299		14050.9	602.91	980.727			0.2904	0.0066	0.0858	0.0726	0
	65.9591	0.148014	87.5164	0.244176					0.0842817	0.118775	0.0326739	0.0293827	0.0574663	0.0169255			6504	0.920455	0.882353	0.940299		2862.57	1055.04	2481.47			0.1782	0	0.0594	0.0858	0.0528
	70.8335	0.165778	57.7369	0.239182					0.071844	0.174549	0.042719	0.0412593	0.0289118	0.0403372			6648	0.920455	0.882353	0.940299		521.344	727.108	1289.13			0.2904	0	0.0132	0	0.264
	40.2429	0.187613	57.4265	0.173984					0.102085	0.0877585	0.0475635	0.0444493	0.031555	0.0472726			6792	0.931818	0.892157	0.947761		2335.96	764.917	2919.24			0.3234	0.0132	0.099	0.3234	0.297
	33.923	0.18723	58.3938	0.176946					0.078828	0.0714312	0.0541378	0.0323984	0.0317495	0.0841515			6936	0.931818	0.901961	0.947761		629.977	3240.9	4991			0	0	0.0198	0.099	0.0858
	48.4204	0.167213	40.2991	0.169308					0.0939616	0.0868431	0.0480697	0.100424	0.0358835	0.104942			7080	0.931818	0.901961	0.947761		472.116	7727.24	2954.01			0.0198	0.0066	0	0.099	0.2178
	57.049	0.161913	34.8702	0.159522					0.0772024	0.0704082	0.0618156	0.0254745	0.0811598	0.0850935			7224	0.931818	0.901961	0.947761		2371.88	6163.03	11775.3			0.0528	0.0066	0.1914	0.0462	0.2772
	40.5925	0.165181	58.6694	0.248406					0.0862299	0.133255	0.0920939	0.0463872	0.0774049	0.0827137			7368	0.931818	0.911765	0.947761		8157.32	4203.74	2538.88			0.1584	0.0066	0.0726	0.0264	0.2112
	38.6887	0.134883	68.687	0.22631					0.0968681	0.376236	0.0643121	0.0478868	0.076826	0.0663491			7512	0.931818	0.911765	0.947761		6833.48	4155.64	1778.47			0.2772	0	0.1056	0.1518	0
		0.139324	50.0182	0.153298					0.0738069	0.144158	0.0392063	0.0549447	0.124925	0.0865118			7656	0.931818	0.921569	0.955224		3745.89	473.203	1722.31			0.0132	0	0.1452	0.0264	0
		0.166277	64.8815	0.202667					0.265781	0.086899	0.0511732	0.0311108	0.147202	0.105615			7800	0.931818	0.921569	0.955224		713.472	2700.03	3295			0.1386	0.0462	0.1452	0.0264	0.1188
			83.734	0.216739					0.0795409	0.10906	0.0500557	0.0263427	0.0953484	0.102523			7944	0.943182	0.921569	0.955224		1797.18	4441.45	380.402			0.1848		0.1056	0.0132	0.1452
			73.9337	0.213658					0.0683443	0.100851	0.0671019	0.0726865	0.108848	0.230242			8088	0.954545	0.931373	0.955224		1586.51	2668.99	9129.52			0.0264		0.0198	0	0.0792
			77.641	0.205864					0.0653381	0.113184	0.0449052	0.03643	0.0808821	0.110715			8232	0.954545	0.931373	0.955224		229.715	1235.24	5012.86			0.2178		0		0.1122
			76.4971	0.181585					0.132458	0.109902	0.047785	0.0288305	0.123881	0.108678			8376	0.965909	0.931373	0.955224		327.566	1387.42	690.113			0.0132		0.0132		0.0726
			61.9197	0.191507					0.0999389	0.0857455	0.0606305	0.0400965	0.0944889	0.136554			8520	0.977273	0.931373	0.955224		2227.52	4838.32	871.448			0.0198		0.0132		0.0792
			59.4092	0.169967					0.154495	0.126802	0.0483763	0.0264971	0.127797	0.108692			8664	0.977273	0.931373	0.955224		1458.96	1283.16	1913.66			0.3366		0.1782		0
									0.125085	0.129684	0.0517248	0.0407718	0.0773577	0.105491			8808	0.977273	0.931373	0.955224		2043.42	1226.34	2038.1			0.3762		0.2112		0
									0.0847707	0.128638	0.0726878	0.0387142	0.0768695	0.051757			8952	0.988636	0.931373	0.955224		1578.07	2143.92	2395.81			0.3168		0.1056		0.1452
									0.0945074	0.151696	0.0484778	0.053967	0.0874477	0.0608473			9096	0.988636	0.931373	0.962687		1588.7	778.254	1544.85			0.3564		0.0198		0
									0.0672393	0.0918112	0.0683629	0.136604	0.155685	0.121016			9240	0.988636	0.931373	0.962687		609.947	915.056	3247.49			0.297		0.0792		0.2244
									0.0545269	0.111689	0.0857512	0.0401749	0.0718729	0.075491			9384	0.988636	0.931373	0.962687		3285.91	1617.92	397.398			0		0.1056		0.1452
									0.0989938	0.108378	0.0509964	0.0295714	0.101985	0.0902822			9528	0.988636	0.941176	0.962687		2565.09	2570.05	287.986			0.1848		0.0264		0
									0.0850927	0.126432	0.0470487	0.0306565	0.10113	0.173895			9672	0.988636	0.941176	0.970149		300.557	1239.54	2645.27			0.2904		0.1848		0.066
									0.0855059	0.0969572		0.0319104	0.08749	0.0665527			9816	0.988636	0.95098	0.970149		1299.54	2601.03	841.438			0.2376		0.0462		0.066
									0.0798083	0.214565		0.0422022	0.11191	0.0832739			9960	0.988636	0.960784	0.970149		2628.57	9881.01	2846.03			0.033		0		0.066
									0.0572627	0.0824416		0.0362498	0.0666111	0.118687			10104	0.988636	0.980392	0.970149		958.254	2482.77	901.528			0.3366		0		0.132
									0.0890316	0.059885		0.0432954	0.088125	0.0693608			10248	0.988636	0.980392	0.970149		567.755	692.914	749.703			0.1254		0.3828		0.1782
									0.0952807	0.120533		0.0373248	0.0927689	0.0786828			10392	0.988636	0.980392	0.970149		3608.97	750.172	699.009			0.3564		0.2376		0.033
									0.0910613	0.0656862		0.0460657	0.0728882	0.116123			10536	0.988636	0.980392	0.970149		517.612	933.45	16379.2			0.231		0.1122		0.0792
									0.0582747	0.141854		0.0569266	0.099433	0.104418			10680	0.988636	0.980392	0.970149		4441.19	4444.32	1407.81			0.3696		0.0726		0.033
									0.0785472	0.0456728		0.111292	0.236118	0.140554			10824	0.988636	0.980392	0.970149		1357.48	6855.82	398.424			0.3168		0.4158		0.0396
									0.0631091	0.0726715		0.0436088	0.0979568	0.177024			10968	0.988636	0.990196	0.970149		2119.13	2270.19	15410.3			0.3168		0.396		0.1254
									0.074701	0.0737461		0.0849713	0.178686	0.106168			11112	0.988636	0.990196	0.977612		3756.13	717.889	1770.79			0.2178		0.429		0.132
									0.0630026	0.15214		0.0580009	0.127562	0.117277			11256	0.988636	0.990196	0.985075		1505.2	5758.54	5133.13			0.1188		0.3894		0.3696
									0.148691	0.120987		0.100815	0.128018	0.183533			11400	0.988636	1	0.985075		595.104	6020.9	7628.04			0.2046		0.3498		0.2112
									0.0900654	0.124364		0.087951	0.148384	0.121551			11544	0.988636	1	0.985075		4744.13	5844.17	287.944			0.3498		0.4356		0.264
									0.0874305	0.104241		0.064831	0.11815	0.0713017			11688	0.988636	1	0.985075		5026.82	4303.5	757.345			0.1452		0.396		0.066
									0.0597249	0.154929		0.0657756	0.128434	0.103874			11832	0.988636	1	0.992537		1820.19	4180.88	442.844			0.1188		0.4092		0.198
									0.0659998	0.0595532		0.0545498	0.123101	0.0974524			11976	0.988636	1	1		2233.3	1961.51	964.574			0.3036		0.0198		0.33
									0.0653633	0.103143		0.101866	0.137474	0.0827659			12120	0.988636	1	1		1599.72	3455.51	5026.22			0.3102		0		0.2574
									0.0706223	0.0569126		0.0531566	0.133876	0.237448			12264	0.988636	1	1		2424.77	1636.67	5580.18			0.3564		0.4092		0.3036
									0.073961	0.0739081		0.0667931	0.128141	0.0922968			12408	0.988636	1	1		2056.61	553.95	3402.07			0.3828		0.165		0.2112
									0.0770291	0.085742		0.0609753	0.125441	0.0802876			12552	0.988636	1	1		2519.18	1656.41	3300.63			0.2838		0.429		0.0264
									0.109951	0.088628		0.0574053	0.118265	0.0970639			12696	0.988636	1	1		2256.62	2334.28	1895.66			0.1122		0.396		0.1056
									0.074025			0.179578	0.12707	0.0974526			12840	0.988636	1	1			3948.14	584.899			0.1782		0.4092		0.2838
									0.107759			0.159001	0.139731	0.077495			12984	0.988636	1	1			610.06	890.38			0.132		0.4158		0.0462
									0.159405			0.0539646	0.109468	0.128313			13128	0.988636	1	1			6430.14	3460.3			0.297		0		0.132
									0.0752594			0.139155	0.122472	0.108795			13272	0.988636	1	1			8120.46	1470.65			0.297		0.1188		0.033
									0.0572374			0.0627782	0.137327	0.0793242			13416	0.988636	1	1			4571.65	1827.94			0.0858		0.3828		0.165
									0.0625527			0.111318	0.118173	0.120407			13560	0.988636	1	1			1356.48	764.072			0.099		0.0132		0.3234
									0.0653028			0.117052	0.107304	0.15476			13704	0.988636	1	1			1947.85	5576.37			0.0264		0.0132		0.1452
									0.0557246			0.0703282	0.147846	0.10672			13848	0.988636	1	1			3213.5	253			0.1782		0.0264		0.3828
									0.100601			0.100558	0.126453	0.0970303			13992	1	1	1			2088.36	2937.23			0.1386		0.1914		0.1716
									0.0983176			0.137762	0.117754	0.102177			14136	1	1	1			1212.24	469.772			0.2574		0.1584		0.0198
									0.241886			0.0597832	0.157436	0.129634			14280	1	1	1			1655.98	1033.68			0.0198		0.0198		0
									0.164901			0.0524355	0.141171	0.126504			14424	1	1	1			1659.18	2418.89			0.0726		0.099		0.3234
									0.147634			0.179836	0.136381	0.101739			14568	1	1	1			1195.53	786.328			0.2046		0.0792		0.033
									0.149777			0.0532493	0.291295	0.0891686			14712	1	1	1			1220.67	2299.01			0.1188		0.0924		0.0858
									0.171842				0.173874	0.0889002			14856	1	1	1				1597.3			0.0462		0		0.3366
									0.162746				0.147047	0.244332			15000	1	1	1				2688.97			0.2838		0.1122		0.2838
									0.274458				0.162796	0.0868122										2211.67			0.297		0.1848		0.297
									0.140039				0.118524	0.135052										4028.07			0.2112		0.099
									0.153298					0.114828										1907.2			0.1716		0.1386
									0.188461					0.0848745										1578.8			0.1188		0.0396
									0.143585					0.0965635										1625.87			0.2046		0.1848
									0.225231					0.113976										728.225			0.2772		0.0066
									0.180721					0.0851726										951.01			0.1782		0.0528
									0.175307					0.111846										2566.02			0.1188		0.0528
									0.282778					0.0958027										3308.88			0.0066		0.0726
									0.135796					0.105463										824.933			0.3234		0
									0.177792					0.0738574										595.742			0.1386		0.0396
									0.203614					0.140693										2978.11			0.1056		0.0132
									0.138516					0.136481										3707.48			0.0132		0.0528
									0.188692					0.160343										654.845			0.1056		0.033
									0.158253					0.105848										538.509			0.1914		0
									0.147979					0.152466										1416.71			0.165		0.1518
									0.159041					0.206766										3791.73			0.0198		0.2112
									0.212746					0.0973818										1519.79			0.1782		0
									0.214391					0.0912962										2223.53			0		0.1386
									0.156904					0.112759										1436.69					0
														0.13103										1663.74					0.198
														0.160925										2659.62					0.0066
														0.0968192										1559.61					0.1584
														0.143742										2671.45					0.0066
														0.0935066										973.193					0
														0.0865156										2323.28					0.2904
														0.101634										1662.83					0.0528
														0.133023										1977.11					0.0396
														0.18523										1673.6					0.165
														0.080863										840.929					0.0396
														0.108889										707.139					0.0132
														0.115409										294.604					0
																													0.0396
																													0.0198
																													0.1452
																													0.0396
																													0.1914
																													0.0132
																													0.231
																													0.0132
																													0.0396

## Sheet: Fig 6
6A			6C					6E			6F					6H				6L				6N
	TAT-NS	TAT-T2		GluN2B		GluN2A			TAT-NS	TAT-T2		GluN2B		GluN2A			WT	S397D			h-h	m-h		TAT-NS	TAT-T2
	1.77011	1.50951		TAT-NS	TAT-T2	TAT-NS	TAT-T2		1.19772	1.29229		TAT-NS	TAT-T2	TAT-NS	TAT-T2		0.588534	0.97743			0.286805	0.640791		1.44489	1.09759
	1.07486	1.68399		54.5455	58	66	53.1915		0.946697	0.869727		69.5652	72.4138	53.7037	70		0.627311	0.99329			0.169005	0.846047		1.14251	0.848936
	1.3072	0.682387		76.3158	45.7143	71.4286	65.8537		0.831649	0.754603		60	59.375	56.25	60.9756		0.422317	0.884321			0.301523	0.331112		1.90315	1.13962
	1.53291	0.867214		58.9744	40.3101	70.3704	76.4706		1.19833	1.20373		66.6667	62.8205	79.3103	72.7273		0.687521	0.85811			0.452496	0.327611		0.708167	0.638094
	1.57525	0.720643		51.9231	51.4851	30.4348	83.3333		0.720043	0.847175		72.2222	32.5301	80.6452	52.5424		1.13035	0.869197			0.369335	0.370223		0.719225	0.6781
	1.25317	0.574878		63.75	34.5455	35.1351	52.1739		0.983341	0.799389		63.6364	35.7143	50.9804	66.6667		0.536237	0.815273			0.633651	0.290833		1.14411	0.395346
	0.669389	1.2955		57.4074	53.3333	21.9512	41.6667		0.829211	0.839709		71.4286	80	25	53.3333		1.17117	0.888648			0.712718	0.55638		1.01351	0.56773
	1.6618	1.05611		48.9796	47.8873	33.3333	56.6038		0.84721	1.10769		72.4138	70.8333	59.375	48.4849		1.41609	1.03233			1.08806	0.704751		1.08938	0.980584
	0.671722	1.66237		57.4074	68.1159	12.5	76.6667		1.2321	1.35439		72.2222	65.7143	51.0638	40		0.691907	0.928212			0.208407	0.915455		1.80708	0.406593
	0.911295	1.50254		75	47.7778	33.3333	60.8696		0.682461	1.40326		81.25	59.0909	60.6061	75		0.764721	0.758766			0.583054	0.848926		1.32783	0.491803
	0.661578	1.73755		69.0141	59.0909	17.1429	62.5		0.778671	0.758483		76.3158	64.5833	84.375	62.8571		1.11933	0.969723			0.697879	0.724848		0.845335	0.262709
	1.23336	1.0415		88.8889	63.3333	11.7647	42		0.852057	0.928548		64	20.7547	20.1835	63.9344		0.550661	1.67362			0.491946	1.45225		0.923185	1.22712
	1.25198	1.17777		62.8571	66.6667	13.3333	41.2698		0.87103	0.915972		73.913		19.5122	52.3809		0.982384	1.72583			0.213832	0.421714			0.698258
	1.36457	1.10364		68	35.2459	14.2857	71.4286		0.651425	0.60941		57.1429		45.8333	58.209		0.75419	0.940136			0.324125	0.586654			1.56633
	0.854284	0.897827		50	51.6129	25	55.3192		1.18287	0.759878		57.1429		48.5714	60		0.706783	1.23497			0.499713	0.401699			0.948482
	0.751961	0.808665		42.3077	49.1525	23.5294	66.129		0.587992	1.02767		52		31.5217			0.849007	1.83936			0.706281	0.311883			0.715216
	1.09139	1.59437		66.1017	56.4103	63.6364	64.8649		0.443092	0.5514		65.2174		17.1429			1.24647	0.781835			0.227412	0.741573			1.26799
	1.20395	0.685148		62.2642	70.3704	50	80		0.806103	0.601299		51.2195		80.9524			0.605827	1.63775			0.371717	0.846407			1.21368
	1.06642	0.418254		61.9048	78.9474	62.1622	43.9024		0.547701	0.725374		70.5882		46.4286			0.76013	1.36789			0.145815	0.83445			0.678771
	1.15933	0.544432		83.3333	64.1509	36.8421	37.2093		0.722075	0.924492		46.3415		61.1111			0.609816	0.700607			0.390992	0.892167			0.975478
	1.25432	0.618481		84.7458	66.6667	46.6667	30.303		1.19805	1.15209							0.512135	1.25388			0.184585	0.684994			0.284423
	1.20242	0.468814		76.9231	68.8889	61.1111	73.3333		1.36403	0.551217							1.13665	0.878616			0.583753	0.711203			0.506109
	0.873685	0.39575		72.093	40.5063	51.0638	31.5069		0.728288	0.495172							0.743494	1.62919			0.789595	0.505878			0.280426
	0.803403	0.909435		76.087	48.2759	70	42.3077		1.39741	1.25659							1.03147	0.737808			0.418614	0.593942			0.449072
	0.70932	1.28156			34.6939	49.4737	50		1.10877	0.973932							0.966255	0.798056				0.782006			0.741792
	0.853534	0.784621			45.8333	57.1429	46.0318		0.992884	1.00519							0.553465	0.523545
	1.29818	0.410035			64.2857		41.8182		0.978806	1.01781							0.677941	1.00072
	1.32623	1.03516			53.125		60		0.519423	1.10244							0.829617	1.32702
	0.998271	0.39075			47.8261		61.6667		1.08437	1.02615							0.712059	0.737808
	1.49944	0.75646			65.3846		54.1667		1.02632	1.34088							0.528703	0.798056
	0.752276	0.926299			60		40.3509		0.583271	0.74203							1.06998	1.48692
	0.744429	0.870458			28.4091		65.3333		0.694825	1.47384							0.813923	1.12089
	0.639289	0.807009			41.1765		43.9024		0.776006	1.4252							0.944827	1.00565
	0.864379	1.58333			30		60.9756		0.402593	1.1893							0.819509	1.07181
	0.807908	0.680754			42.8571				0.778895	0.747313							0.753438	1.31253
	0.882242	0.408914							0.64583	0.869124							1.40252	1.57985
	0.692421	0.597652							1.26378	0.855332							0.513767	1.88562
	0.774209	0.699464							0.927661	1.37971							1.38682	1.46545
	0.803482	0.56872							0.97006	1.22736							0.929813	0.899708
	0.607042	0.420816							1.11242	0.683168							0.46251	0.954274
	0.626013	0.610347							1.01441	0.706202							0.831453	0.920528
	0.854318	0.511383							1.05975	1.02814							1.12301	1.5361
	0.904788	0.484496							0.767112	0.696739							0.584252	1.3996
	1.00835	1.09709							0.930538	0.691531							1.27679	1.86049
	0.851946	0.699203							0.995807	0.502845							0.665221	0.889645
	0.661626	0.745262							0.761647	0.93883								1.02966
	0.738552	0.817688							0.746603	0.751325
	0.646204	0.542112							0.735752	0.792139
	1.1054	0.642406							0.978629	0.495979
	1.06162	0.931925							0.897078	0.839748
	0.943902	0.655552							1.03157	0.644192
	0.967305	0.817069							0.819581	0.742293
	0.624403	0.808722							1.07606	1.40677
	1.05943	1.20761							0.809039	0.552315
	0.973191	0.72233							0.86166	0.796225
	0.929404	1.04757							1.10035
	1.0235	0.729959							0.936941
	0.93934	0.511391							1.2261
	0.982171	0.595083							1.11841
	0.824664	0.687205
		1.08445
		0.502245

## Sheet: Fig. 7
7B	P7		/min			/min			/min		7D	time(ms)	cont	NS	T2		7E	P12		/min			/min			/min		7G	Frequency (Hz)	cont	NS	T2		7H-I	P35		theta	sgamma	fgamma	ripple			theta	sgamma	fgamma	ripple			theta
		Cont 1	17.85		TAT-NS 1	19.3		TAT-T2 1	16.6			0	0	0	0				Cont 1	1.09091		TAT-NS 1	1.79933		TAT-T2 1	0.151461			0.075	3.81755	2.14712	0.955773				Cont 1	3.31039	0.93707	0.359915	0.0667		TAT-NS 1	2.93972	0.874447	0.396731	0.1833		TAT-T2 1	2.90345
		Cont 2	17.7		TAT-NS 2	18.1		TAT-T2 2	17.55			5	0	0	0				Cont 2	1.81299		TAT-NS 2	1.25		TAT-T2 2	0.598007			0.241667	2.3985	3.69827	1.62374				Cont 2	4.32836	1.17923	0.413683	0.55		TAT-NS 2	3.26802	0.928346	0.32214	0.4333		TAT-T2 2	3.0073
		Cont 3	17.5		TAT-NS 3	16.65		TAT-T2 3	16.55			10	0.0577778	0.0323887	0.0166667				Cont 3	2.23488		TAT-NS 3	0.928519		TAT-T2 3	1			0.408333	4.52276	4.55894	2.47707				Cont 3	3.84591	0.979074	0.585904	0.4167		TAT-NS 3	4.27904	1.31429	0.771216	0.3667		TAT-T2 3	4.09981
		Cont 4	18.05		TAT-NS 4	17.3		TAT-T2 4	17.4			15	0.131111	0.0688259	0.0166667				Cont 4	2.15		TAT-NS 4	1.55		TAT-T2 4	0.559813			0.575	5.02278	5.38705	3.33586										TAT-NS 4	2.72498	0.695573	0.234743	0.3667		TAT-T2 4	5.00046
		Cont 5	18.35		TAT-NS 5	16		TAT-T2 5	16.4			20	0.12	0.0931174	0.0333333							TAT-NS 6	1.92		TAT-T2 5	0.947595			0.741667	5.66477	5.46682	2.96362
		Cont 6	17.3		TAT-NS 6	15.65		TAT-T2 6	16.7			25	0.135556	0.121457	0.0666667														0.908333	4.87333	5.98449	3.59593
												30	0.166667	0.133603	0.0583333														1.075	6.17478	5.92751	4.01043
												35	0.124444	0.11336	0.05														1.24167	4.68529	5.60317	4.51585
												40	0.0911111	0.097166	0.0666667														1.40833	4.38815	6.34813	4.42237
												45	0.0644444	0.0931174	0.0416667														1.575	4.44913	6.18532	6.24671
												50	0.0422222	0.048583	0.0833333														1.74167	4.22463	7.17918	6.94846
												55	0.02	0.0445344	0.025														1.90833	7.77909	7.04626	7.74755
												60	0.0266667	0.0364372	0.05														2.075	7.76947	6.17555	6.86751
												65	0.00444444	0.0202429	0.0333333														2.24167	6.42783	6.36108	5.63933
												70	0.00888889	0.0161943	0.0416667														2.40833	5.33453	7.39606	4.54822
												75	0.00222222	0.0121457	0.025														2.575	5.59732	6.36498	5.18428
												80	0	0.0161943	0.0333333														2.74167	4.57376	5.6683	4.18414
												85	0	0.0161943	0.0166667														2.90833	4.34279	5.06912	4.7726
												90	0	0.00809717	0.05														3.075	4.64959	4.84469	4.65101
												95	0.00444444	0.00404858	0.0333333														3.24167	4.64727	4.59438	6.19694
												100	0	0.00404858	0.0416667														3.40833	5.02224	5.3998	5.94323
												105	0	0.0121457	0.025														3.575	4.3138	5.20458	4.52799
												110	0	0.00404858	0.025														3.74167	5.47707	4.35457	4.58869
												115	0	0	0.0166667														3.90833	4.09972	4.73212	4.97034
												120	0	0.00404858	0.0166667														4.075	4.60445	4.6804	4.34267
												125	0	0	0.00833333														4.24167	4.30009	4.51141	4.84427
												130	0	0	0														4.40833	5.15111	4.80954	5.29647
												135	0	0	0														4.575	4.90644	4.34919	4.98049
												140	0	0	0														4.74167	4.71304	4.81209	3.65815
												145	0	0	0														4.90833	4.19457	4.15343	4.25911
												150	0	0	0.0166667														5.075	4.65775	4.21056	4.5816
												155	0	0	0.00833333														5.24167	5.03751	3.92503	4.36256
												160	0	0	0.00833333														5.40833	4.72178	4.40432	4.05606
												165	0	0	0														5.575	4.42911	4.15569	4.43161
												170	0	0	0														5.74167	3.99436	3.36297	4.71402
												175	0	0	0														5.90833	4.54198	4.10223	4.60375
												180	0	0	0														6.075	4.58141	3.93993	4.14004
												185	0	0	0														6.24167	5.32069	3.68048	4.68894
												190	0	0	0.00833333														6.40833	4.76966	3.93993	5.04346
												195	0	0	0														6.575	4.42804	4.38774	4.64446
												200	0	0	0.0166667														6.74167	4.27482	3.49149	4.42435
												205	0	0	0														6.90833	4.6091	3.52705	3.98179
												210	0	0	0														7.075	4.26841	3.51362	4.07554
												215	0	0	0														7.24167	3.75516	3.73239	3.36173
												220	0	0	0														7.40833	3.73308	3.59393	3.81544
												225	0	0	0														7.575	4.372	3.6975	4.34804
												230	0	0	0														7.74167	3.41931	3.7965	3.79309
												235	0	0	0														7.90833	4.38342	3.10483	4.04917
												240	0	0	0														8.075	3.87767	3.2263	3.70368
												245	0	0	0														8.24167	3.40223	2.79004	3.70422
												250	0	0	0														8.40833	3.46227	2.96236	3.41574
												255	0	0	0														8.575	3.11655	2.92251	3.26986
												260	0	0	0														8.74167	3.19769	3.2618	3.47225
												265	0	0	0														8.90833	3.43875	3.11932	3.32567
												270	0	0	0.00833333														9.075	3.86924	2.85476	2.98938
												275	0	0	0.00833333														9.24167	3.00053	2.92911	3.71888
												280	0	0	0														9.40833	3.1845	2.73229	2.83632
												285	0	0	0														9.575	3.18254	2.38015	3.13732
												290	0	0	0														9.74167	3.17573	2.86876	3.03547
												295	0	0	0														9.90833	3.05443	2.81768	3.09132
												300	0	0	0														10.075	3.29505	2.58102	2.87055
												305	0	0	0														10.2417	2.56409	2.68996	2.7643
												310	0	0	0														10.4083	2.74075	2.51475	2.81464
												315	0	0	0														10.575	2.66791	2.63258	2.74542
												320	0	0	0														10.7417	2.47719	2.51344	2.69467
												325	0	0	0														10.9083	2.68502	2.41141	2.41282
												330	0	0	0														11.075	2.60125	2.70439	2.69601
												335	0	0	0														11.2417	2.5929	2.45966	2.46292
												340	0	0	0														11.4083	2.65121	2.33758	2.84281
												345	0	0	0.00833333														11.575	2.38918	2.28308	2.39148
												350	0	0	0														11.7417	2.64301	2.31768	2.08362
												355	0	0	0														11.9083	2.11787	1.94861	2.27822
												360	0	0	0														12.075	2.07292	2.12768	2.17063
												365	0	0	0														12.2417	2.35092	2.32743	2.24736
												370	0	0	0														12.4083	2.27718	2.07289	2.12217
												375	0	0	0														12.575	2.23283	2.24693	2.19031
												380	0	0	0														12.7417	2.02522	1.97775	2.08309
												385	0	0	0														12.9083	2.32551	2.02672	1.65987
												390	0	0	0														13.075	2.12583	2.04764	2.62681
												395	0	0	0														13.2417	2.33701	1.93701	2.11939
												400	0	0	0														13.4083	2.38912	1.87203	1.9063
												405	0	0	0														13.575	2.37577	1.85367	2.22619
												410	0	0	0														13.7417	1.96768	2.04206	1.91661
												415	0	0	0.0166667														13.9083	2.07693	1.79045	2.0493
												420	0	0	0														14.075	1.99594	1.61319	1.8433
												425	0	0	0														14.2417	1.90492	1.79264	2.28844
												430	0	0	0														14.4083	1.96859	1.74992	1.83052
												435	0	0	0														14.575	1.94051	1.67946	2.00072
												440	0	0	0														14.7417	2.38516	1.82121	1.89913
												445	0	0	0														14.9083	1.88097	1.77524	1.89643
												450	0	0	0														15.075	1.98997	1.5851	1.55699
												455	0	0	0														15.2417	2.04487	1.58691	1.71415
												460	0	0	0														15.4083	2.25935	1.73278	1.84655
												465	0	0	0														15.575	2.02483	1.45905	1.77192
												470	0	0	0														15.7417	1.8438	1.49932	1.861
												475	0	0	0														15.9083	1.54721	1.70899	1.73306
												480	0	0	0														16.075	1.84655	1.48064	1.58375
												485	0	0	0														16.2417	1.96852	1.50417	1.96249
												490	0	0	0														16.4083	2.14853	1.5466	1.76418
												495	0	0	0.00833333														16.575	2.15826	1.65027	1.6858
												500	0	0	0.0166667														16.7417	1.8302	1.6003	1.66948
																													16.9083	1.83248	1.57785	1.85821
																													17.075	1.78049	1.47511	1.82055
																													17.2417	1.7463	1.50114	1.46603
																													17.4083	1.89342	1.42442	1.50009
																													17.575	1.87592	1.41965	1.67857
																													17.7417	1.94958	1.31621	1.97285
																													17.9083	1.6155	1.30886	1.36721
																													18.075	1.76445	1.51076	1.43623
																													18.2417	1.50314	1.42264	1.61613
																													18.4083	1.60761	1.37857	1.48777
																													18.575	1.75412	1.5389	1.57627
																													18.7417	1.60196	1.40487	1.6904
																													18.9083	1.51088	1.37059	1.50015
																													19.075	1.78956	1.39136	1.16554
																													19.2417	1.33677	1.34011	1.44645
																													19.4083	1.35332	1.20255	1.30436
																													19.575	1.47737	1.20139	1.48637
																													19.7417	1.39722	1.21581	1.58404
																													19.9083	1.64091	1.32853	1.57615
																													20.075	1.25389	1.38393	1.41831
																													20.2417	1.29825	1.33804	1.4339
																													20.4083	1.36432	1.29506	1.28225
																													20.575	1.39384	1.14186	1.36347
																													20.7417	1.4407	1.20131	1.37965
																													20.9083	1.38824	1.27356	1.46575
																													21.075	1.42775	1.11586	1.40788
																													21.2417	1.41678	1.07576	1.25433
																													21.4083	1.36892	1.26562	1.25287
																													21.575	1.24485	1.15019	1.34272
																													21.7417	1.2786	1.04434	1.41009
																													21.9083	1.4156	1.03372	1.53605
																													22.075	1.39307	1.00734	1.29041
																													22.2417	1.18264	1.19993	1.21607
																													22.4083	1.19369	1.08725	1.3348
																													22.575	1.41652	1.09197	1.39908
																													22.7417	1.10755	1.05535	1.22972
																													22.9083	1.34213	1.04249	1.32571
																													23.075	1.23356	1.13117	1.13073
																													23.2417	1.24055	1.00007	1.06219
																													23.4083	1.22611	0.941952	1.13524
																													23.575	1.40638	1.21419	1.24179
																													23.7417	1.23889	1.16497	1.27977
																													23.9083	1.38588	1.03633	1.34272
																													24.075	1.37675	1.19116	1.23917
																													24.2417	1.1701	1.07524	1.21696
																													24.4083	1.35509	0.899779	1.33134
																													24.575	1.14402	0.911819	1.079
																													24.7417	1.02216	1.06498	1.15299
																													24.9083	1.07304	1.00488	1.10347
																													25.075	1.0408	0.943918	1.03566
																													25.2417	1.05323	0.97638	1.06853
																													25.4083	1.23689	1.0081	1.08904
																													25.575	1.19819	0.879155	0.9636
																													25.7417	1.01165	0.988462	1.11522
																													25.9083	1.05557	0.990386	1.16022
																													26.075	0.951636	0.967525	1.17472
																													26.2417	1.30018	0.998105	1.05118
																													26.4083	1.35334	0.932389	1.09751
																													26.575	0.959349	1.04731	1.0789
																													26.7417	1.11992	0.968555	1.14239
																													26.9083	1.02946	0.951359	1.09008
																													27.075	1.08654	1.05185	1.08858
																													27.2417	1.01056	1.04692	1.0043
																													27.4083	1.16137	0.995337	1.0087
																													27.575	0.99041	0.960427	1.18461
																													27.7417	1.0284	0.964667	1.00851
																													27.9083	1.03493	0.952588	0.992526
																													28.075	1.10394	0.882093	1.03729
																													28.2417	1.07334	0.851907	0.974155
																													28.4083	1.02098	0.944658	0.908326
																													28.575	0.965901	0.961465	1.06451
																													28.7417	1.05812	0.977216	1.0047
																													28.9083	0.898099	0.969783	1.04184
																													29.075	0.996677	0.889897	0.968095
																													29.2417	0.910011	0.963024	1.14921
																													29.4083	0.855624	0.892566	0.959603
																													29.575	0.939625	0.959831	0.953699
																													29.7417	0.98714	1.0285	0.823478
																													29.9083	0.937574	0.924015	1.05444
																													30.075	1.01863	0.950121	1.03489
																													30.2417	1.13915	0.919187	0.938552
																													30.4083	0.818742	0.956215	0.872758
																													30.575	1.06866	1.01915	0.92925
																													30.7417	1.07772	0.807069	0.947937
																													30.9083	1.0079	0.963068	1.0482
																													31.075	0.960933	0.783617	1.06251
																													31.2417	0.979535	0.836648	0.938602
																													31.4083	0.78057	0.830812	0.933004
																													31.575	0.902435	0.891917	0.913132
																													31.7417	1.02287	0.996665	0.946375
																													31.9083	0.774389	0.974564	0.921011
																													32.075	0.812402	0.904219	0.947521
																													32.2417	0.986929	0.941426	1.03088
																													32.4083	0.923712	1.01904	0.918243
																													32.575	0.896966	0.835917	0.913003
																													32.7417	0.867632	0.889933	1.09396
																													32.9083	1.00463	0.852409	0.997124
																													33.075	0.842975	0.928512	0.861537
																													33.2417	0.962884	0.86957	0.857729
																													33.4083	0.952014	0.837872	0.960132
																													33.575	1.09036	0.837663	0.978897
																													33.7417	0.867694	0.900945	0.914512
																													33.9083	0.85045	0.83928	0.833804
																													34.075	0.978302	0.821876	1.15436
																													34.2417	0.975597	0.769395	0.860827
																													34.4083	0.942765	0.871029	0.839154
																													34.575	0.940059	0.852375	0.975439
																													34.7417	0.896899	0.859622	0.818638
																													34.9083	0.78829	0.663347	0.976427
																													35.075	0.783961	0.831433	0.812641
																													35.2417	0.805258	0.940216	0.900832
																													35.4083	0.945558	0.745568	0.923178
																													35.575	0.882982	0.843582	0.812331
																													35.7417	0.905276	0.699532	0.95428
																													35.9083	0.814923	0.887588	0.886819
																													36.075	0.894462	0.849938	0.757667
																													36.2417	0.760738	0.890345	0.911605
																													36.4083	0.79263	0.878915	0.71593
																													36.575	0.821012	1.00715	0.893813
																													36.7417	0.928098	1.07321	0.9207
																													36.9083	0.971231	0.783349	0.859017
																													37.075	0.78575	0.846164	0.779232
																													37.2417	0.789597	0.817895	0.772322
																													37.4083	0.841937	0.880618	0.805931
																													37.575	0.800449	0.790307	0.791291
																													37.7417	0.782729	0.993292	0.995576
																													37.9083	0.849378	0.749666	0.831775
																													38.075	0.805364	0.84125	0.722952
																													38.2417	0.804698	0.754874	0.876918
																													38.4083	0.907827	0.762778	0.782181
																													38.575	1.00187	0.855458	0.861822
																													38.7417	0.983967	0.750513	0.830079
																													38.9083	0.894585	1.00966	0.861033
																													39.075	0.846834	0.814382	0.887352
																													39.2417	0.86886	0.85646	0.786486
																													39.4083	0.835111	0.841093	0.872998
																													39.575	0.867108	0.801066	0.784716
																													39.7417	0.734625	0.83155	0.726534
																													39.9083	0.80662	1.01987	0.797542
																													40.075	0.888192	0.878373	0.781189
																													40.2417	0.717113	0.937171	0.820147
																													40.4083	0.910128	0.725375	0.762896
																													40.575	0.838816	0.913567	0.817595
																													40.7417	0.884286	0.866633	0.826572
																													40.9083	0.721302	0.964516	0.732334
																													41.075	0.791749	0.782814	0.775446
																													41.2417	0.798831	0.773043	0.774317
																													41.4083	0.867993	0.907174	0.711442
																													41.575	0.813028	0.842749	0.804176
																													41.7417	0.789499	0.87148	0.76118
																													41.9083	0.931469	0.869863	0.643847
																													42.075	0.664282	0.827914	0.713481
																													42.2417	0.70605	0.764191	0.780213
																													42.4083	0.796414	0.808447	0.717669
																													42.575	0.842189	0.838178	0.895756
																													42.7417	0.684891	0.917433	0.652524
																													42.9083	0.812379	0.736801	0.861018
																													43.075	0.700331	0.944684	0.779504
																													43.2417	0.74085	1.00376	0.714137
																													43.4083	0.776377	0.912949	0.699523
																													43.575	0.733162	0.86197	0.709919
																													43.7417	0.742185	0.889406	0.713107
																													43.9083	0.833441	0.9675	0.799603
																													44.075	0.773974	0.842482	0.712034
																													44.2417	0.746244	0.832337	0.778503
																													44.4083	0.763147	0.847198	0.624393
																													44.575	0.681011	0.809445	0.596998
																													44.7417	0.894858	0.899437	0.703041
																													44.9083	0.694994	0.809498	0.725989
																													45.075	0.639055	0.73009	0.681236
																													45.2417	0.825265	0.941026	0.841585
																													45.4083	0.742025	0.862194	0.749335
																													45.575	0.772483	0.83575	0.688354
																													45.7417	0.84668	0.849979	0.661169
																													45.9083	0.651169	0.828385	0.835026
																													46.075	0.716395	0.878146	0.755346
																													46.2417	0.899805	0.831732	0.769394
																													46.4083	0.673856	0.874364	0.645541
																													46.575	0.697179	0.802035	0.766025
																													46.7417	0.763229	0.766503	0.762059
																													46.9083	0.61448	0.883285	0.764375
																													47.075	0.731797	0.743432	0.707201
																													47.2417	0.748346	0.883963	0.783717
																													47.4083	0.779283	0.804264	0.786759
																													47.575	0.744016	0.835835	0.749265
																													47.7417	0.79114	0.787438	0.755117
																													47.9083	0.760751	0.756881	0.604519
																													48.075	0.689635	0.790455	0.681899
																													48.2417	0.676306	0.746866	0.642844
																													48.4083	0.785423	0.691917	0.767322
																													48.575	0.730269	0.651793	0.630535
																													48.7417	0.578493	0.639597	0.713089
																													48.9083	0.545982	0.523134	0.552382
																													49.075	0.459505	0.370578	0.518454
																													49.2417	0.36865	0.231462	0.562037
																													49.4083	0.341557	0.208896	0.565656
																													49.575	0.334163	0.204388	0.575745
																													49.7417	0.325565	0.20139	0.574943
																													49.9083	0.318815	0.198408	0.574352
																													50.075	0.313057	0.195517	0.57443
																													50.2417	0.307677	0.192714	0.575861
																													50.4083	0.30194	0.18949	0.580016
																													50.575	0.291842	0.18144	0.584587
																													50.7417	0.315302	0.208071	0.584702
																													50.9083	0.380621	0.353937	0.606698
																													51.075	0.495102	0.443222	0.594068
																													51.2417	0.553665	0.532213	0.57705
																													51.4083	0.675912	0.635355	0.648337
																													51.575	0.61543	0.631217	0.633872
																													51.7417	0.722081	0.656996	0.643675
																													51.9083	0.734093	0.744699	0.588334
																													52.075	0.887878	0.647679	0.690209
																													52.2417	0.660549	0.698872	0.57443
																													52.4083	0.826611	0.827895	0.692485
																													52.575	0.60267	0.785754	0.684487
																													52.7417	0.581615	0.721315	0.602048
																													52.9083	0.672293	0.918366	0.565477
																													53.075	0.789762	0.703346	0.592403
																													53.2417	0.773695	0.647369	0.548198
																													53.4083	0.571046	0.627204	0.627508
																													53.575	0.616836	0.631962	0.654468
																													53.7417	0.717236	0.611967	0.647386
																													53.9083	0.614323	0.71377	0.523189
																													54.075	0.604352	0.788269	0.561793
																													54.2417	0.678342	0.804389	0.67872
																													54.4083	0.669759	0.65525	0.473131
																													54.575	0.65306	0.786717	0.593483
																													54.7417	0.612056	0.696996	0.622311
																													54.9083	0.698227	0.764802	0.569409
																													55.075	0.706603	0.79017	0.595314
																													55.2417	0.664891	0.69558	0.643756
																													55.4083	0.653417	0.646962	0.506246
																													55.575	0.708709	0.682262	0.457126
																													55.7417	0.644368	0.638754	0.588091
																													55.9083	0.735962	0.699782	0.592788
																													56.075	0.587142	0.671514	0.603671
																													56.2417	0.572723	0.827032	0.551835
																													56.4083	0.689211	0.654666	0.586971
																													56.575	0.689151	0.7383	0.581527
																													56.7417	0.704397	0.679697	0.552549
																													56.9083	0.711712	0.747457	0.552838
																													57.075	0.55739	0.668054	0.587867
																													57.2417	0.638126	0.632472	0.620942
																													57.4083	0.663653	0.593719	0.535642
																													57.575	0.606711	0.656101	0.56369
																													57.7417	0.570668	0.669784	0.608006
																													57.9083	0.56474	0.702609	0.496664
																													58.075	0.542992	0.623153	0.481182
																													58.2417	0.726021	0.543895	0.48444
																													58.4083	0.663778	0.624138	0.446821
																													58.575	0.651285	0.633156	0.549115
																													58.7417	0.641403	0.727291	0.485331
																													58.9083	0.62802	0.669614	0.523439
																													59.075	0.492842	0.683403	0.477375
																													59.2417	0.547821	0.644278	0.569878
																													59.4083	0.570533	0.702902	0.509246
																													59.575	0.646745	0.620187	0.530944
																													59.7417	0.598336	0.656548	0.489765
																													59.9083	0.502887	0.749057	0.474751
																													60.075	0.623367	0.73247	0.536193
																													60.2417	0.503844	0.638724	0.507973
																													60.4083	0.602019	0.82079	0.487001
																													60.575	0.590774	0.681661	0.553597
																													60.7417	0.509491	0.627104	0.49334
																													60.9083	0.533081	0.809292	0.440476
																													61.075	0.547215	1.05862	0.559334
																													61.2417	0.564158	0.859952	0.548559
																													61.4083	0.593467	0.710256	0.55017
																													61.575	0.549293	0.720024	0.551367
																													61.7417	0.457128	0.584433	0.481156
																													61.9083	0.592788	0.662794	0.419215
																													62.075	0.601984	0.671776	0.556308
																													62.2417	0.621691	0.695391	0.459449
																													62.4083	0.564436	0.589304	0.520849
																													62.575	0.550891	0.607143	0.481342
																													62.7417	0.555405	0.528005	0.498782
																													62.9083	0.631893	0.485541	0.449453
																													63.075	0.427772	0.721066	0.507805
																													63.2417	0.43299	0.59656	0.434216
																													63.4083	0.5103	0.522766	0.468881
																													63.575	0.475945	0.580699	0.466752
																													63.7417	0.562617	0.509315	0.532695
																													63.9083	0.626151	0.55375	0.462145
																													64.075	0.567887	0.587447	0.415602
																													64.2417	0.535261	0.592299	0.39905
																													64.4083	0.456057	0.600407	0.388544
																													64.575	0.518377	0.502549	0.422126
																													64.7417	0.644401	0.565853	0.48953
																													64.9083	0.45135	0.519126	0.40897
																													65.075	0.563467	0.633801	0.44195
																													65.2417	0.435202	0.730797	0.349705
																													65.4083	0.576039	0.553321	0.422303
																													65.575	0.472309	0.504261	0.456224
																													65.7417	0.548769	0.635444	0.427804
																													65.9083	0.487213	0.684552	0.433664
																													66.075	0.540975	0.556707	0.45328
																													66.2417	0.612166	0.652461	0.435176
																													66.4083	0.527923	0.567102	0.402874
																													66.575	0.515912	0.556889	0.367871
																													66.7417	0.508306	0.510608	0.448414
																													66.9083	0.517689	0.603409	0.412385
																													67.075	0.529928	0.526341	0.429992
																													67.2417	0.532839	0.544151	0.362703
																													67.4083	0.613258	0.487827	0.383469
																													67.575	0.487978	0.535404	0.42156
																													67.7417	0.5755	0.468916	0.426378
																													67.9083	0.587585	0.565475	0.411801
																													68.075	0.451498	0.494751	0.446907
																													68.2417	0.556666	0.501007	0.410614
																													68.4083	0.536698	0.568069	0.372963
																													68.575	0.450054	0.448588	0.418031
																													68.7417	0.516174	0.466762	0.408076
																													68.9083	0.574917	0.491466	0.415691
																													69.075	0.524322	0.521669	0.353673
																													69.2417	0.575617	0.51739	0.362976
																													69.4083	0.471893	0.471091	0.434191
																													69.575	0.504577	0.557926	0.444794
																													69.7417	0.547585	0.499798	0.364184
																													69.9083	0.481954	0.438552	0.388599
																													70.075	0.479971	0.4592	0.356756
																													70.2417	0.419722	0.447205	0.403437
																													70.4083	0.445052	0.469227	0.374964
																													70.575	0.41948	0.471671	0.379844
																													70.7417	0.510606	0.444758	0.391291
																													70.9083	0.447714	0.490469	0.38167
																													71.075	0.472602	0.507217	0.332073
																													71.2417	0.485003	0.496002	0.387767
																													71.4083	0.468195	0.472161	0.371337
																													71.575	0.507005	0.485305	0.357742
																													71.7417	0.54056	0.551846	0.411721
																													71.9083	0.524035	0.460359	0.384502
																													72.075	0.611683	0.477451	0.379579
																													72.2417	0.541824	0.536034	0.405898
																													72.4083	0.541809	0.42146	0.475385
																													72.575	0.508611	0.460433	0.431616
																													72.7417	0.476301	0.484235	0.356572
																													72.9083	0.459009	0.438688	0.375294
																													73.075	0.450626	0.512622	0.300645
																													73.2417	0.443767	0.40146	0.333631
																													73.4083	0.411542	0.478352	0.39313
																													73.575	0.454215	0.389464	0.372463
																													73.7417	0.479499	0.461729	0.383494
																													73.9083	0.463132	0.448316	0.32024
																													74.075	0.474998	0.41282	0.348406
																													74.2417	0.477211	0.42344	0.317534
																													74.4083	0.407428	0.398988	0.327669
																													74.575	0.564433	0.400487	0.346012
																													74.7417	0.470528	0.414294	0.388778
																													74.9083	0.456268	0.345457	0.36022
																													75.075	0.412548	0.43978	0.321931
																													75.2417	0.475659	0.423012	0.350123
																													75.4083	0.423192	0.416645	0.396848
																													75.575	0.473484	0.521794	0.37351
																													75.7417	0.429604	0.484867	0.34323
																													75.9083	0.398738	0.358696	0.353095
																													76.075	0.412981	0.378669	0.353665
																													76.2417	0.460409	0.515226	0.383802
																													76.4083	0.51196	0.451688	0.332641
																													76.575	0.503454	0.393223	0.352005
																													76.7417	0.408774	0.379643	0.267929
																													76.9083	0.367651	0.460418	0.349689
																													77.075	0.404688	0.402741	0.299486
																													77.2417	0.471295	0.410559	0.342541
																													77.4083	0.48453	0.346015	0.329858
																													77.575	0.440943	0.39436	0.34326
																													77.7417	0.523123	0.411807	0.349846
																													77.9083	0.453328	0.369141	0.321941
																													78.075	0.4387	0.355942	0.339377
																													78.2417	0.416121	0.351297	0.332779
																													78.4083	0.468846	0.369779	0.296178
																													78.575	0.456519	0.415444	0.303712
																													78.7417	0.373238	0.387171	0.305839
																													78.9083	0.46162	0.402425	0.314657
																													79.075	0.420439	0.460109	0.329647
																													79.2417	0.394006	0.43899	0.335407
																													79.4083	0.447026	0.412926	0.271213
																													79.575	0.546035	0.363809	0.312145
																													79.7417	0.489648	0.38969	0.354098
																													79.9083	0.41688	0.381179	0.328227
																													80.075	0.444677	0.436959	0.295134
																													80.2417	0.442385	0.348644	0.323734
																													80.4083	0.40164	0.412895	0.318893
																													80.575	0.360128	0.499411	0.29705
																													80.7417	0.478069	0.41891	0.340455
																													80.9083	0.373323	0.387475	0.306598
																													81.075	0.458373	0.399246	0.283907
																													81.2417	0.447693	0.326119	0.28546
																													81.4083	0.491014	0.350998	0.316651
																													81.575	0.483764	0.364527	0.305272
																													81.7417	0.381007	0.34543	0.27029
																													81.9083	0.369276	0.416223	0.312811
																													82.075	0.512631	0.356985	0.286334
																													82.2417	0.464958	0.366967	0.262822
																													82.4083	0.399881	0.422866	0.337661
																													82.575	0.440458	0.419359	0.362609
																													82.7417	0.43127	0.347951	0.294583
																													82.9083	0.46113	0.304898	0.323148
																													83.075	0.410984	0.364356	0.32626
																													83.2417	0.339253	0.386613	0.311662
																													83.4083	0.439145	0.332415	0.245454
																													83.575	0.498597	0.407568	0.319486
																													83.7417	0.459754	0.305577	0.257761
																													83.9083	0.408437	0.398715	0.292506
																													84.075	0.528197	0.358231	0.268512
																													84.2417	0.403698	0.396764	0.288892
																													84.4083	0.539623	0.410555	0.305956
																													84.575	0.466868	0.377944	0.267347
																													84.7417	0.436155	0.353275	0.301264
																													84.9083	0.438678	0.340952	0.273289
																													85.075	0.354274	0.332174	0.288931
																													85.2417	0.46348	0.382419	0.320023
																													85.4083	0.4477	0.378992	0.302949
																													85.575	0.411335	0.394601	0.2656
																													85.7417	0.346794	0.369211	0.288589
																													85.9083	0.38009	0.373642	0.296274
																													86.075	0.376193	0.377701	0.261532
																													86.2417	0.399557	0.40482	0.244684
																													86.4083	0.328982	0.35348	0.306011
																													86.575	0.384325	0.365053	0.311325
																													86.7417	0.383331	0.342307	0.267561
																													86.9083	0.309236	0.36446	0.279978
																													87.075	0.365396	0.400446	0.273708
																													87.2417	0.380199	0.318633	0.270415
																													87.4083	0.359596	0.346885	0.286837
																													87.575	0.452271	0.321611	0.279831
																													87.7417	0.388859	0.316648	0.298418
																													87.9083	0.322753	0.297648	0.332743
																													88.075	0.507768	0.293087	0.300518
																													88.2417	0.37526	0.393849	0.278881
																													88.4083	0.392707	0.397944	0.235649
																													88.575	0.368406	0.360465	0.311397
																													88.7417	0.443988	0.37986	0.264416
																													88.9083	0.377766	0.375277	0.246673
																													89.075	0.417152	0.32675	0.274735
																													89.2417	0.347263	0.305092	0.281307
																													89.4083	0.362124	0.412949	0.274503
																													89.575	0.359839	0.353143	0.312509
																													89.7417	0.36641	0.321261	0.248182
																													89.9083	0.493763	0.330066	0.257645
																													90.075	0.355187	0.389646	0.272063
																													90.2417	0.34449	0.362806	0.2413
																													90.4083	0.439234	0.333426	0.255576
																													90.575	0.386854	0.315046	0.266494
																													90.7417	0.305322	0.327854	0.261784
																													90.9083	0.371632	0.326252	0.274234
																													91.075	0.425356	0.360197	0.274027
																													91.2417	0.377977	0.345415	0.257828
																													91.4083	0.373661	0.32901	0.246171
																													91.575	0.336661	0.333506	0.270561
																													91.7417	0.400542	0.32488	0.309044
																													91.9083	0.399556	0.391003	0.295235
																													92.075	0.346747	0.327135	0.249179
																													92.2417	0.47312	0.397186	0.232009
																													92.4083	0.389394	0.291093	0.253835
																													92.575	0.410516	0.330924	0.262218
																													92.7417	0.476191	0.33671	0.249846
																													92.9083	0.343045	0.319522	0.275309
																													93.075	0.404576	0.361722	0.263688
																													93.2417	0.368174	0.359835	0.263429
																													93.4083	0.371685	0.303307	0.276609
																													93.575	0.396796	0.305025	0.243727
																													93.7417	0.412448	0.4056	0.268109
																													93.9083	0.415532	0.332468	0.272698
																													94.075	0.493045	0.332044	0.288903
																													94.2417	0.421571	0.341071	0.282064
																													94.4083	0.431904	0.303801	0.264523
																													94.575	0.400503	0.285382	0.243763
																													94.7417	0.349761	0.328784	0.252577
																													94.9083	0.351031	0.294159	0.236084
																													95.075	0.384944	0.331146	0.266286
																													95.2417	0.347957	0.340008	0.239639
																													95.4083	0.406675	0.299518	0.279717
																													95.575	0.438028	0.280575	0.24498
																													95.7417	0.402489	0.350901	0.233705
																													95.9083	0.399312	0.333692	0.237108
																													96.075	0.339451	0.314259	0.272983
																													96.2417	0.338057	0.267478	0.294268
																													96.4083	0.381577	0.325641	0.259515
																													96.575	0.341177	0.287825	0.238078
																													96.7417	0.330255	0.335328	0.265097
																													96.9083	0.338801	0.292766	0.295833
																													97.075	0.421875	0.309007	0.249462
																													97.2417	0.457162	0.321977	0.256239
																													97.4083	0.434462	0.300457	0.275005
																													97.575	0.369267	0.369459	0.255518
																													97.7417	0.42733	0.280248	0.257773
																													97.9083	0.401117	0.288152	0.226351
																													98.075	0.354604	0.288315	0.271678
																													98.2417	0.409148	0.329662	0.277309
																													98.4083	0.415318	0.304402	0.279558
																													98.575	0.378535	0.304936	0.233001
																													98.7417	0.377788	0.2874	0.294095
																													98.9083	0.435228	0.354444	0.237818
																													99.075	0.516581	0.359779	0.221618
																													99.2417	0.373796	0.29215	0.239962
																													99.4083	0.445035	0.309503	0.240352
																													99.575	0.324287	0.305582	0.242315
																													99.7417	0.42246	0.347756	0.212238
																													99.9083	0.671684	0.655463	0.54076
																													100.075	0.446293	0.496161	0.464891
																													100.242	0.376656	0.266573	0.257857
																													100.408	0.389928	0.309304	0.254848
																													100.575	0.392765	0.337297	0.212015
																													100.742	0.420421	0.246718	0.249418
																													100.908	0.403909	0.295947	0.237595
																													101.075	0.357751	0.341464	0.254767
																													101.242	0.366236	0.270418	0.226237
																													101.408	0.349048	0.331062	0.242734
																													101.575	0.370654	0.301318	0.235059
																													101.742	0.432708	0.312069	0.273832
																													101.908	0.526623	0.304745	0.253705
																													102.075	0.370628	0.306636	0.242672
																													102.242	0.341506	0.301344	0.290585
																													102.408	0.404162	0.339777	0.268901
																													102.575	0.349374	0.292967	0.261942
																													102.742	0.455054	0.292934	0.204853
																													102.908	0.318592	0.33961	0.231832
																													103.075	0.332725	0.284992	0.238017
																													103.242	0.485024	0.339446	0.27458
																													103.408	0.397934	0.260659	0.244648
																													103.575	0.351304	0.278226	0.242589
																													103.742	0.362226	0.300321	0.201217
																													103.908	0.413423	0.300242	0.252366
																													104.075	0.423683	0.30669	0.232411
																													104.242	0.39759	0.260585	0.213966
																													104.408	0.321714	0.297962	0.225047
																													104.575	0.378725	0.310638	0.265871
																													104.742	0.435351	0.277164	0.220132
																													104.908	0.386152	0.304473	0.201142
																													105.075	0.337209	0.302124	0.247375
																													105.242	0.459733	0.278339	0.235715
																													105.408	0.318612	0.310161	0.227071
																													105.575	0.298265	0.316561	0.231358
																													105.742	0.353355	0.289786	0.225633
																													105.908	0.445453	0.293575	0.244882
																													106.075	0.333668	0.281179	0.210862
																													106.242	0.391962	0.286254	0.236505
																													106.408	0.378278	0.340672	0.244486
																													106.575	0.414159	0.260461	0.263933
																													106.742	0.389261	0.317393	0.284373
																													106.908	0.329605	0.281242	0.242895
																													107.075	0.336615	0.316909	0.179435
																													107.242	0.316669	0.285364	0.245475
																													107.408	0.420866	0.304064	0.227203
																													107.575	0.405865	0.278787	0.251209
																													107.742	0.421356	0.280516	0.223123
																													107.908	0.341922	0.296817	0.229198
																													108.075	0.475091	0.291788	0.259425
																													108.242	0.517394	0.300284	0.244598
																													108.408	0.434591	0.245157	0.230167
																													108.575	0.472042	0.331982	0.233407
																													108.742	0.454704	0.29565	0.214795
																													108.908	0.407319	0.298094	0.23045
																													109.075	0.333397	0.308314	0.231868
																													109.242	0.349257	0.313705	0.219126
																													109.408	0.549911	0.323147	0.222689
																													109.575	0.313875	0.258583	0.223851
																													109.742	0.414132	0.262522	0.185792
																													109.908	0.350469	0.285249	0.184957
																													110.075	0.364363	0.2445	0.218268
																													110.242	0.369902	0.310912	0.259513
																													110.408	0.31352	0.288791	0.234268
																													110.575	0.335539	0.299167	0.21415
																													110.742	0.292542	0.307234	0.217757
																													110.908	0.341653	0.264752	0.223279
																													111.075	0.249035	0.279226	0.195849
																													111.242	0.276858	0.260132	0.227364
																													111.408	0.363076	0.267944	0.237058
																													111.575	0.461499	0.317958	0.219318
																													111.742	0.315333	0.244688	0.223658
																													111.908	0.2991	0.328961	0.20441
																													112.075	0.358284	0.292856	0.234048
																													112.242	0.298882	0.304285	0.1899
																													112.408	0.28355	0.258905	0.227045
																													112.575	0.401789	0.270901	0.208875
																													112.742	0.330702	0.286817	0.229338
																													112.908	0.466405	0.27011	0.205487
																													113.075	0.350404	0.336732	0.186795
																													113.242	0.390423	0.282554	0.225273
																													113.408	0.350172	0.28538	0.195424
																													113.575	0.35832	0.25606	0.233648
																													113.742	0.44074	0.26857	0.199932
																													113.908	0.406267	0.281754	0.197411
																													114.075	0.369958	0.2858	0.206772
																													114.242	0.42089	0.252564	0.200377
																													114.408	0.361596	0.273658	0.194517
																													114.575	0.355792	0.230953	0.20198
																													114.742	0.369701	0.298787	0.216713
																													114.908	0.355499	0.247622	0.223768
																													115.075	0.338031	0.268355	0.237517
																													115.242	0.394778	0.260334	0.232777
																													115.408	0.297513	0.249656	0.20143
																													115.575	0.322055	0.237989	0.207068
																													115.742	0.326971	0.266534	0.201198
																													115.908	0.388943	0.310426	0.226611
																													116.075	0.394067	0.2831	0.209046
																													116.242	0.42922	0.232019	0.178075
																													116.408	0.469616	0.23247	0.229938
																													116.575	0.493524	0.264987	0.221858
																													116.742	0.316534	0.26878	0.170807
																													116.908	0.302913	0.288611	0.211061
																													117.075	0.38111	0.284612	0.210943
																													117.242	0.476822	0.300364	0.19755
																													117.408	0.30668	0.283995	0.187885
																													117.575	0.379606	0.259411	0.220437
																													117.742	0.282433	0.263342	0.189805
																													117.908	0.296263	0.252012	0.230677
																													118.075	0.34353	0.218703	0.209771
																													118.242	0.4546	0.23754	0.220467
																													118.408	0.402748	0.273738	0.198998
																													118.575	0.366282	0.265544	0.198629
																													118.742	0.410538	0.192117	0.185749
																													118.908	0.377837	0.256075	0.174325
																													119.075	0.352909	0.257442	0.208986
																													119.242	0.387463	0.234863	0.184269
																													119.408	0.448049	0.272672	0.188423
																													119.575	0.372169	0.248095	0.169754
																													119.742	0.331927	0.228352	0.230642
																													119.908	0.291917	0.285873	0.159993
																													120.075	0.536715	0.300213	0.194515
																													120.242	0.499107	0.245878	0.200915
																													120.408	0.341843	0.226372	0.175772
																													120.575	0.337741	0.294863	0.177293
																													120.742	0.338029	0.21594	0.204998
																													120.908	0.385744	0.220835	0.19541
																													121.075	0.357072	0.274405	0.181926
																													121.242	0.32744	0.254574	0.200916
																													121.408	0.29378	0.257218	0.179585
																													121.575	0.392854	0.253586	0.178306
																													121.742	0.458048	0.255236	0.17741
																													121.908	0.456319	0.246769	0.169877
																													122.075	0.497606	0.255324	0.167967
																													122.242	0.495324	0.271553	0.189957
																													122.408	0.359888	0.268034	0.206487
																													122.575	0.2896	0.276525	0.212211
																													122.742	0.387338	0.255455	0.186186
																													122.908	0.432399	0.241904	0.191015
																													123.075	0.36795	0.287737	0.201967
																													123.242	0.368576	0.245457	0.187743
																													123.408	0.4916	0.285122	0.179668
																													123.575	0.384076	0.251106	0.203824
																													123.742	0.465525	0.291799	0.197519
																													123.908	0.369539	0.277926	0.18291
																													124.075	0.283283	0.237851	0.203857
																													124.242	0.410848	0.217747	0.178216
																													124.408	0.453531	0.202187	0.181601
																													124.575	0.474936	0.216932	0.177462
																													124.742	0.514243	0.263977	0.175884
																													124.908	0.336375	0.275076	0.160655
																													125.075	0.449465	0.26579	0.182141
																													125.242	0.323079	0.256053	0.189627
																													125.408	0.256287	0.274883	0.215805
																													125.575	0.374409	0.244495	0.196221
																													125.742	0.402724	0.241862	0.201803
																													125.908	0.453108	0.231379	0.171956
																													126.075	0.476316	0.248026	0.184707
																													126.242	0.383485	0.237963	0.15245
																													126.408	0.349474	0.247908	0.215471
																													126.575	0.391522	0.235789	0.174947
																													126.742	0.634158	0.241979	0.180872
																													126.908	0.333689	0.206882	0.189547
																													127.075	0.379958	0.222029	0.191079
																													127.242	0.377448	0.162196	0.183722
																													127.408	0.395286	0.25062	0.22557
																													127.575	0.448344	0.191374	0.176478
																													127.742	0.311814	0.248527	0.196167
																													127.908	0.408169	0.215591	0.181213
																													128.075	0.326046	0.225687	0.198001
																													128.242	0.337799	0.238997	0.168137
																													128.408	0.480471	0.2094	0.163686
																													128.575	0.330117	0.219833	0.17969
																													128.742	0.384222	0.237272	0.165243
																													128.908	0.461671	0.232464	0.18013
																													129.075	0.291235	0.26463	0.171035
																													129.242	0.324049	0.220079	0.175219
																													129.408	0.32972	0.244907	0.187088
																													129.575	0.369842	0.238109	0.192663
																													129.742	0.530293	0.231092	0.166187
																													129.908	0.4327	0.224265	0.165556
																													130.075	0.303134	0.244822	0.191618
																													130.242	0.334164	0.233089	0.19854
																													130.408	0.348814	0.268044	0.153862
																													130.575	0.362729	0.314961	0.187052
																													130.742	0.444289	0.244957	0.179234
																													130.908	0.4624	0.24731	0.194
																													131.075	0.302232	0.247557	0.178259
																													131.242	0.299851	0.257994	0.183821
																													131.408	0.421227	0.276328	0.159943
																													131.575	0.400089	0.263653	0.156806
																													131.742	0.387281	0.248411	0.173513
																													131.908	0.358973	0.23106	0.179863
																													132.075	0.288729	0.256278	0.170285
																													132.242	0.42762	0.256847	0.174539
																													132.408	0.318175	0.245977	0.183482
																													132.575	0.41246	0.23871	0.177111
																													132.742	0.493309	0.28177	0.170541
																													132.908	0.344283	0.255894	0.185186
																													133.075	0.368639	0.239608	0.17937
																													133.242	0.32144	0.237001	0.156642
																													133.408	0.244211	0.283236	0.182345
																													133.575	0.372017	0.231837	0.197476
																													133.742	0.276495	0.224434	0.159645
																													133.908	0.478895	0.25529	0.15267
																													134.075	0.34019	0.22221	0.135425
																													134.242	0.271329	0.24548	0.191557
																													134.408	0.440875	0.260811	0.175851
																													134.575	0.354232	0.263544	0.153929
																													134.742	0.276852	0.223601	0.177094
																													134.908	0.427631	0.250946	0.1943
																													135.075	0.373599	0.224213	0.223891
																													135.242	0.32782	0.232013	0.186823
																													135.408	0.403091	0.254803	0.173232
																													135.575	0.377176	0.293913	0.176599
																													135.742	0.312165	0.244043	0.192611
																													135.908	0.306745	0.245585	0.184623
																													136.075	0.356982	0.182722	0.179011
																													136.242	0.37617	0.235145	0.189319
																													136.408	0.469516	0.199865	0.168694
																													136.575	0.421118	0.221081	0.186223
																													136.742	0.450271	0.229783	0.168868
																													136.908	0.477535	0.245549	0.161107
																													137.075	0.329825	0.228804	0.158687
																													137.242	0.476559	0.202133	0.169991
																													137.408	0.50309	0.23205	0.178608
																													137.575	0.638043	0.253302	0.162138
																													137.742	0.361095	0.232044	0.172338
																													137.908	0.311697	0.195323	0.173939
																													138.075	0.300182	0.278244	0.165277
																													138.242	0.318371	0.218436	0.175532
																													138.408	0.347398	0.244144	0.202101
																													138.575	0.402639	0.260637	0.158549
																													138.742	0.325359	0.205397	0.169604
																													138.908	0.462004	0.23201	0.174698
																													139.075	0.299977	0.234553	0.18669
																													139.242	0.363495	0.211447	0.180102
																													139.408	0.345765	0.230069	0.166712
																													139.575	0.416585	0.23654	0.15582
																													139.742	0.420567	0.206116	0.172458
																													139.908	0.321485	0.271582	0.173327
																													140.075	0.499323	0.253152	0.138762
																													140.242	0.307331	0.23408	0.155055
																													140.408	0.27081	0.223125	0.165668
																													140.575	0.282095	0.196227	0.161025
																													140.742	0.502489	0.249553	0.174153
																													140.908	0.412635	0.238425	0.184024
																													141.075	0.401699	0.285449	0.151395
																													141.242	0.351007	0.247378	0.173059
																													141.408	0.476447	0.210325	0.173484
																													141.575	0.558858	0.240674	0.175567
																													141.742	0.323888	0.196745	0.132371
																													141.908	0.41259	0.228942	0.148187
																													142.075	0.532404	0.208493	0.146436
																													142.242	0.442028	0.267696	0.152767
																													142.408	0.358186	0.236115	0.179295
																													142.575	0.309789	0.251969	0.163595
																													142.742	0.296143	0.267615	0.176181
																													142.908	0.385088	0.262732	0.184158
																													143.075	0.294411	0.294087	0.173085
																													143.242	0.38981	0.268191	0.17267
																													143.408	0.338439	0.267391	0.169142
																													143.575	0.321454	0.210781	0.134026
																													143.742	0.290744	0.22894	0.177332
																													143.908	0.338286	0.177916	0.175828
																													144.075	0.309531	0.207095	0.157643
																													144.242	0.337654	0.241438	0.160315
																													144.408	0.425421	0.230352	0.13627
																													144.575	0.479068	0.266768	0.151212
																													144.742	0.335901	0.216947	0.159077
																													144.908	0.393077	0.196603	0.177037
																													145.075	0.355537	0.248915	0.175382
																													145.242	0.4008	0.18699	0.174075
																													145.408	0.358793	0.222229	0.145689
																													145.575	0.359398	0.231538	0.16667
																													145.742	0.421503	0.220704	0.146154
																													145.908	0.359601	0.231714	0.173604
																													146.075	0.447739	0.257716	0.160251
																													146.242	0.352402	0.190756	0.181759
																													146.408	0.330528	0.209447	0.154178
																													146.575	0.384096	0.245386	0.178107
																													146.742	0.306017	0.201107	0.163921
																													146.908	0.315173	0.219164	0.156549
																													147.075	0.30264	0.24223	0.161842
																													147.242	0.359519	0.255341	0.173202
																													147.408	0.344859	0.206115	0.168653
																													147.575	0.384808	0.197512	0.161685
																													147.742	0.33875	0.264272	0.178422
																													147.908	0.471295	0.229159	0.176549
																													148.075	0.542643	0.21103	0.18954
																													148.242	0.332326	0.263247	0.172916
																													148.408	0.355838	0.214979	0.180652
																													148.575	0.430575	0.168304	0.130555
																													148.742	0.245314	0.223121	0.15834
																													148.908	0.448508	0.204406	0.162694
																													149.075	0.3409	0.203194	0.148978
																													149.242	0.492877	0.228575	0.157664
																													149.408	0.576003	0.225515	0.187105
																													149.575	0.503231	0.255538	0.136648
																													149.742	0.394891	0.256805	0.223413
																													149.908	1.20068	0.379139	0.754461
																													150.075	0.51657	0.314092	0.46108
																													150.242	0.433495	0.25601	0.235203
																													150.408	0.293134	0.238612	0.19919
																													150.575	0.294938	0.220069	0.178669
																													150.742	0.446523	0.195647	0.173238
																													150.908	0.490115	0.220667	0.176569
																													151.075	0.289601	0.225935	0.172212
																													151.242	0.325881	0.234429	0.193889
																													151.408	0.349027	0.222614	0.153753
																													151.575	0.612616	0.204596	0.163604
																													151.742	0.504176	0.203865	0.176184
																													151.908	0.363239	0.253452	0.220139
																													152.075	0.472868	0.27355	0.163649
																													152.242	0.472772	0.202872	0.170553
																													152.408	0.365967	0.18064	0.133789
																													152.575	0.319084	0.188961	0.151801
																													152.742	0.321772	0.222144	0.177011
																													152.908	0.249688	0.202924	0.158261
																													153.075	0.367609	0.288156	0.192319
																													153.242	0.29999	0.254664	0.164145
																													153.408	0.317237	0.217053	0.178625
																													153.575	0.469554	0.233115	0.151293
																													153.742	0.53211	0.192715	0.144976
																													153.908	0.489964	0.207636	0.172278
																													154.075	0.572661	0.245332	0.162656
																													154.242	0.409702	0.223181	0.147477
																													154.408	0.360233	0.240826	0.156383
																													154.575	0.423599	0.249613	0.150845
																													154.742	0.243335	0.233915	0.203831
																													154.908	0.265887	0.237617	0.172083
																													155.075	0.374046	0.187362	0.148776
																													155.242	0.317811	0.199797	0.155615
																													155.408	0.33236	0.198834	0.136558
																													155.575	0.370816	0.215811	0.157331
																													155.742	0.336854	0.219497	0.145475
																													155.908	0.335051	0.186356	0.177123
																													156.075	0.323359	0.228706	0.161231
																													156.242	0.32338	0.234369	0.170281
																													156.408	0.342068	0.17641	0.138901
																													156.575	0.341529	0.222758	0.137032
																													156.742	0.431236	0.261626	0.153699
																													156.908	0.340161	0.213155	0.140699
																													157.075	0.431716	0.192296	0.170927
																													157.242	0.3606	0.235181	0.157325
																													157.408	0.267044	0.176034	0.137382
																													157.575	0.267993	0.204094	0.161202
																													157.742	0.386164	0.239818	0.196996
																													157.908	0.337809	0.214507	0.147054
																													158.075	0.300584	0.230063	0.155973
																													158.242	0.334011	0.237687	0.163693
																													158.408	0.241605	0.234567	0.159221
																													158.575	0.390511	0.230479	0.165982
																													158.742	0.295498	0.196415	0.141301
																													158.908	0.393855	0.27205	0.184371
																													159.075	0.362362	0.229709	0.166945
																													159.242	0.43959	0.188305	0.179323
																													159.408	0.382176	0.222691	0.161992
																													159.575	0.498528	0.219025	0.145462
																													159.742	0.425257	0.206339	0.147987
																													159.908	0.389374	0.197584	0.157251
																													160.075	0.331534	0.221881	0.131874
																													160.242	0.372435	0.22242	0.156449
																													160.408	0.309634	0.234713	0.153109
																													160.575	0.352897	0.245706	0.147912
																													160.742	0.3462	0.213356	0.181329
																													160.908	0.463706	0.187653	0.143713
																													161.075	0.504171	0.179941	0.168927
																													161.242	0.609472	0.225766	0.187228
																													161.408	0.377205	0.195932	0.180804
																													161.575	0.435495	0.214098	0.163414
																													161.742	0.408062	0.171631	0.180562
																													161.908	0.267269	0.204211	0.160726
																													162.075	0.407731	0.197085	0.171291
																													162.242	0.544336	0.238232	0.14868
																													162.408	0.36722	0.195896	0.146038
																													162.575	0.243424	0.227399	0.162223
																													162.742	0.368901	0.217174	0.15429
																													162.908	0.371392	0.204534	0.161046
																													163.075	0.289141	0.186612	0.168262
																													163.242	0.342523	0.203026	0.150648
																													163.408	0.320355	0.207492	0.135677
																													163.575	0.551617	0.21127	0.144456
																													163.742	0.440524	0.238512	0.167539
																													163.908	0.432013	0.23239	0.16525
																													164.075	0.444778	0.19541	0.150999
																													164.242	0.363283	0.196205	0.13829
																													164.408	0.420337	0.273785	0.149808
																													164.575	0.387704	0.242061	0.153588
																													164.742	0.335041	0.202647	0.159131
																													164.908	0.311972	0.174694	0.130972
																													165.075	0.268269	0.213014	0.169592
																													165.242	0.42421	0.196566	0.170411
																													165.408	0.306894	0.20684	0.168165
																													165.575	0.393371	0.234362	0.135899
																													165.742	0.284342	0.191159	0.147272
																													165.908	0.421243	0.245247	0.155967
																													166.075	0.315232	0.197033	0.168936
																													166.242	0.325707	0.217796	0.15579
																													166.408	0.338299	0.169029	0.165781
																													166.575	0.338678	0.176204	0.126405
																													166.742	0.464272	0.212629	0.163334
																													166.908	0.310936	0.237342	0.157688
																													167.075	0.337419	0.208616	0.169888
																													167.242	0.271633	0.172133	0.141247
																													167.408	0.456898	0.206365	0.158186
																													167.575	0.322938	0.183591	0.144675
																													167.742	0.336644	0.213798	0.149838
																													167.908	0.242771	0.17026	0.130325
																													168.075	0.236037	0.180882	0.167786
																													168.242	0.364905	0.211157	0.144865
																													168.408	0.331131	0.202506	0.166934
																													168.575	0.355877	0.211323	0.155182
																													168.742	0.331801	0.223414	0.147562
																													168.908	0.251896	0.229353	0.136672
																													169.075	0.324472	0.192034	0.149754
																													169.242	0.342666	0.213595	0.12081
																													169.408	0.309021	0.218534	0.15926
																													169.575	0.348138	0.22193	0.118978
																													169.742	0.300811	0.199247	0.154731
																													169.908	0.283069	0.174606	0.160204
																													170.075	0.313198	0.222617	0.130186
																													170.242	0.332209	0.245588	0.150886
																													170.408	0.3644	0.204294	0.117932
																													170.575	0.228762	0.160538	0.166158
																													170.742	0.248978	0.241273	0.166388
																													170.908	0.334201	0.178315	0.156321
																													171.075	0.301575	0.170475	0.173087
																													171.242	0.319186	0.195107	0.157556
																													171.408	0.385392	0.180637	0.166729
																													171.575	0.350846	0.223729	0.182387
																													171.742	0.316283	0.209547	0.149582
																													171.908	0.310409	0.19725	0.142038
																													172.075	0.325207	0.17573	0.164144
																													172.242	0.283221	0.169853	0.177235
																													172.408	0.298802	0.187625	0.153148
																													172.575	0.34444	0.20383	0.15935
																													172.742	0.232049	0.214442	0.15978
																													172.908	0.275393	0.185264	0.147799
																													173.075	0.401976	0.180305	0.14354
																													173.242	0.355217	0.16902	0.145136
																													173.408	0.276497	0.180097	0.137064
																													173.575	0.347156	0.236526	0.141659
																													173.742	0.30503	0.177355	0.127959
																													173.908	0.338247	0.18857	0.141937
																													174.075	0.250266	0.209857	0.150147
																													174.242	0.275536	0.214721	0.145749
																													174.408	0.272634	0.188687	0.136371
																													174.575	0.304528	0.243453	0.124865
																													174.742	0.310891	0.199864	0.122134
																													174.908	0.315925	0.242887	0.143217
																													175.075	0.412603	0.21452	0.177622
																													175.242	0.419363	0.179028	0.145103
																													175.408	0.278841	0.206637	0.154611
																													175.575	0.475042	0.174544	0.112767
																													175.742	0.40642	0.166732	0.113545
																													175.908	0.298604	0.17775	0.126423
																													176.075	0.293145	0.222407	0.144982
																													176.242	0.357787	0.175205	0.160473
																													176.408	0.303537	0.189133	0.141243
																													176.575	0.408574	0.192778	0.138528
																													176.742	0.379413	0.196294	0.134704
																													176.908	0.393745	0.162588	0.128808
																													177.075	0.292269	0.215491	0.140256
																													177.242	0.381302	0.198059	0.138953
																													177.408	0.379686	0.176953	0.138641
																													177.575	0.303662	0.197434	0.112608
																													177.742	0.289903	0.190517	0.140508
																													177.908	0.306947	0.18574	0.146646
																													178.075	0.286037	0.195797	0.145401
																													178.242	0.371908	0.185557	0.164535
																													178.408	0.349516	0.187303	0.126556
																													178.575	0.377173	0.170633	0.153236
																													178.742	0.283162	0.226763	0.144875
																													178.908	0.280711	0.201423	0.136044
																													179.075	0.290922	0.164892	0.153927
																													179.242	0.322109	0.185218	0.138682
																													179.408	0.301194	0.196745	0.14075
																													179.575	0.304648	0.178503	0.134736
																													179.742	0.247101	0.174681	0.135691
																													179.908	0.344628	0.164215	0.11934
																													180.075	0.27822	0.157367	0.154332
																													180.242	0.31282	0.154996	0.147065
																													180.408	0.291155	0.191749	0.141852
																													180.575	0.280848	0.179123	0.167672
																													180.742	0.348582	0.195613	0.150857
																													180.908	0.318639	0.188581	0.147069
																													181.075	0.323632	0.196568	0.141764
																													181.242	0.290547	0.171123	0.131317
																													181.408	0.277861	0.177381	0.147891
																													181.575	0.261009	0.180741	0.11281
																													181.742	0.330743	0.164613	0.143493
																													181.908	0.269473	0.173433	0.118132
																													182.075	0.290354	0.18503	0.120674
																													182.242	0.325257	0.2032	0.126729
																													182.408	0.348987	0.219052	0.146187
																													182.575	0.320674	0.230245	0.123864
																													182.742	0.441107	0.187059	0.149472
																													182.908	0.375688	0.163211	0.132076
																													183.075	0.256771	0.175205	0.133222
																													183.242	0.388389	0.19953	0.132415
																													183.408	0.470801	0.145732	0.134031
																													183.575	0.358537	0.154052	0.145331
																													183.742	0.457936	0.176622	0.141935
																													183.908	0.242835	0.18488	0.12589
																													184.075	0.310876	0.171653	0.134079
																													184.242	0.313544	0.187821	0.147909
																													184.408	0.32051	0.171425	0.136053
																													184.575	0.27013	0.171471	0.120837
																													184.742	0.311037	0.161279	0.116724
																													184.908	0.226889	0.17712	0.11039
																													185.075	0.290335	0.172706	0.137284
																													185.242	0.318946	0.163338	0.12959
																													185.408	0.378996	0.167528	0.151937
																													185.575	0.417837	0.183423	0.123835
																													185.742	0.438049	0.167315	0.136815
																													185.908	0.337965	0.163411	0.151599
																													186.075	0.388891	0.20773	0.127169
																													186.242	0.386745	0.170418	0.124586
																													186.408	0.308347	0.179006	0.136883
																													186.575	0.31118	0.180415	0.126464
																													186.742	0.286324	0.175113	0.115878
																													186.908	0.2519	0.173846	0.154308
																													187.075	0.354077	0.153616	0.134114
																													187.242	0.270923	0.171308	0.136668
																													187.408	0.38595	0.184228	0.12711
																													187.575	0.31968	0.138746	0.113237
																													187.742	0.336556	0.141584	0.143516
																													187.908	0.429297	0.157489	0.13223
																													188.075	0.28694	0.162454	0.13159
																													188.242	0.288976	0.153047	0.137509
																													188.408	0.281144	0.144017	0.120264
																													188.575	0.392652	0.163861	0.13443
																													188.742	0.331983	0.165579	0.123494
																													188.908	0.305743	0.151335	0.133606
																													189.075	0.417739	0.160379	0.132974
																													189.242	0.319392	0.181662	0.116924
																													189.408	0.389777	0.182713	0.119934
																													189.575	0.268331	0.159951	0.134207
																													189.742	0.360512	0.13399	0.122332
																													189.908	0.181674	0.172037	0.125254
																													190.075	0.312147	0.130353	0.121218
																													190.242	0.365003	0.171491	0.146924
																													190.408	0.385222	0.143809	0.146043
																													190.575	0.320162	0.161016	0.128093
																													190.742	0.325198	0.185423	0.117864
																													190.908	0.333304	0.169271	0.114234
																													191.075	0.276326	0.155585	0.149023
																													191.242	0.27683	0.180408	0.121332
																													191.408	0.269997	0.164097	0.12609
																													191.575	0.292233	0.16522	0.128337
																													191.742	0.317864	0.176976	0.123637
																													191.908	0.276707	0.155786	0.1227
																													192.075	0.297494	0.158085	0.118451
																													192.242	0.317556	0.165073	0.119299
																													192.408	0.316714	0.120132	0.136583
																													192.575	0.310945	0.196571	0.14407
																													192.742	0.295743	0.169093	0.169651
																													192.908	0.398253	0.171812	0.125616
																													193.075	0.26202	0.187067	0.142976
																													193.242	0.255983	0.167331	0.119455
																													193.408	0.348252	0.142022	0.138308
																													193.575	0.353904	0.132924	0.111599
																													193.742	0.289521	0.173373	0.124592
																													193.908	0.278841	0.149104	0.128238
																													194.075	0.283989	0.14704	0.107275
																													194.242	0.272667	0.149132	0.112663
																													194.408	0.246081	0.156136	0.13046
																													194.575	0.288091	0.168936	0.114291
																													194.742	0.406533	0.149119	0.125356
																													194.908	0.385937	0.167265	0.140374
																													195.075	0.331888	0.15632	0.1007
																													195.242	0.335044	0.140927	0.115704
																													195.408	0.319224	0.143469	0.109749
																													195.575	0.395349	0.158812	0.130143
																													195.742	0.354335	0.193222	0.117123
																													195.908	0.352351	0.154273	0.149877
																													196.075	0.300895	0.148669	0.158101
																													196.242	0.300602	0.153342	0.126644
																													196.408	0.279911	0.127836	0.127939
																													196.575	0.326172	0.162983	0.14903
																													196.742	0.351009	0.174648	0.116101
																													196.908	0.308817	0.176208	0.120515
																													197.075	0.204722	0.156153	0.117887
																													197.242	0.339152	0.141824	0.144255
																													197.408	0.359483	0.171878	0.10319
																													197.575	0.310136	0.181972	0.126908
																													197.742	0.325126	0.159557	0.158214
																													197.908	0.332625	0.158786	0.117047
																													198.075	0.315292	0.177263	0.142896
																													198.242	0.28845	0.177718	0.126664
																													198.408	0.330801	0.145548	0.127442
																													198.575	0.265909	0.170645	0.129933
																													198.742	0.341577	0.164053	0.117019
																													198.908	0.245578	0.19465	0.134913
																													199.075	0.337616	0.144265	0.109794
																													199.242	0.213199	0.143379	0.135807
																													199.408	0.308955	0.196643	0.120516
																													199.575	0.292799	0.142654	0.141719
																													199.742	0.223936	0.173489	0.203549
																													199.908	0.341256	0.207973	0.231773
																													200.075	0.277778	0.15751	0.161593
																													200.242	0.290446	0.161748	0.158982
																													200.408	0.281852	0.129413	0.133389
																													200.575	0.23653	0.160403	0.13663
																													200.742	0.31348	0.160091	0.103668
																													200.908	0.291939	0.161143	0.120219
																													201.075	0.336037	0.175428	0.13482
																													201.242	0.420944	0.183259	0.115009
																													201.408	0.250144	0.186429	0.117664
																													201.575	0.25374	0.213144	0.138383
																													201.742	0.274121	0.176495	0.143067
																													201.908	0.382905	0.148593	0.146711
																													202.075	0.340578	0.189831	0.132171
																													202.242	0.370613	0.127102	0.149143
																													202.408	0.303003	0.149856	0.144911
																													202.575	0.325099	0.15309	0.162813
																													202.742	0.286183	0.170649	0.149068
																													202.908	0.248752	0.151159	0.131331
																													203.075	0.242536	0.134258	0.125218
																													203.242	0.284337	0.180972	0.134062
																													203.408	0.247231	0.167397	0.118394
																													203.575	0.333976	0.159184	0.119827
																													203.742	0.226101	0.16553	0.130055
																													203.908	0.260219	0.162215	0.141379
																													204.075	0.264556	0.166536	0.138501
																													204.242	0.252694	0.156726	0.139481
																													204.408	0.232014	0.128527	0.137291
																													204.575	0.214095	0.175982	0.122219
																													204.742	0.260329	0.169967	0.126854
																													204.908	0.247175	0.163283	0.120922
																													205.075	0.299717	0.14612	0.127219
																													205.242	0.244496	0.152551	0.126805
																													205.408	0.276883	0.131741	0.136944
																													205.575	0.264356	0.175004	0.137475
																													205.742	0.296004	0.141272	0.111455
																													205.908	0.265901	0.169714	0.125361
																													206.075	0.281235	0.147554	0.110914
																													206.242	0.222466	0.16479	0.128033
																													206.408	0.259607	0.141582	0.123676
																													206.575	0.233612	0.167944	0.12436
																													206.742	0.411651	0.153414	0.129788
																													206.908	0.295577	0.149869	0.126955
																													207.075	0.251535	0.184982	0.107819
																													207.242	0.190777	0.131259	0.102785
																													207.408	0.34142	0.140396	0.122878
																													207.575	0.282922	0.145535	0.126402
																													207.742	0.215163	0.163621	0.13364
																													207.908	0.305679	0.136775	0.142727
																													208.075	0.229274	0.15881	0.10858
																													208.242	0.32171	0.168918	0.104013
																													208.408	0.240902	0.172522	0.119193
																													208.575	0.331529	0.146834	0.131078
																													208.742	0.277678	0.166546	0.118561
																													208.908	0.218044	0.163251	0.110346
																													209.075	0.217956	0.145726	0.121843
																													209.242	0.322103	0.138108	0.14078
																													209.408	0.316535	0.1539	0.122493
																													209.575	0.190355	0.155514	0.115167
																													209.742	0.195408	0.136268	0.120017
																													209.908	0.351893	0.155419	0.110623
																													210.075	0.240206	0.16075	0.130279
																													210.242	0.1918	0.142637	0.137618
																													210.408	0.304064	0.154294	0.122305
																													210.575	0.233561	0.143507	0.132094
																													210.742	0.269199	0.127848	0.123528
																													210.908	0.270497	0.14636	0.125762
																													211.075	0.341115	0.136945	0.12161
																													211.242	0.278573	0.163995	0.115655
																													211.408	0.251071	0.121568	0.121889
																													211.575	0.237688	0.126729	0.101012
																													211.742	0.330364	0.112876	0.128764
																													211.908	0.336036	0.142273	0.104654
																													212.075	0.289791	0.172624	0.125889
																													212.242	0.26609	0.164477	0.115192
																													212.408	0.237038	0.149555	0.106516
																													212.575	0.226298	0.122313	0.117973
																													212.742	0.196473	0.159215	0.140253
																													212.908	0.284857	0.143362	0.112885
																													213.075	0.27328	0.17852	0.111881
																													213.242	0.306951	0.11315	0.099388
																													213.408	0.243007	0.156439	0.115143
																													213.575	0.297935	0.142721	0.129304
																													213.742	0.308801	0.126866	0.152073
																													213.908	0.338176	0.139346	0.117174
																													214.075	0.248723	0.137058	0.109459
																													214.242	0.244416	0.128443	0.106898
																													214.408	0.277149	0.129896	0.0949858
																													214.575	0.220073	0.151807	0.0963969
																													214.742	0.273216	0.12567	0.115316
																													214.908	0.322793	0.158196	0.102027
																													215.075	0.307934	0.141304	0.0962028
																													215.242	0.242402	0.126412	0.124016
																													215.408	0.262616	0.138421	0.111133
																													215.575	0.289497	0.185821	0.106751
																													215.742	0.32899	0.138701	0.103884
																													215.908	0.19695	0.188295	0.112993
																													216.075	0.241749	0.161572	0.13186
																													216.242	0.304066	0.124258	0.137036
																													216.408	0.250378	0.1324	0.103735
																													216.575	0.279659	0.178174	0.110447
																													216.742	0.281275	0.138613	0.119935
																													216.908	0.224329	0.154105	0.103676
																													217.075	0.228562	0.135874	0.113837
																													217.242	0.350138	0.162276	0.118418
																													217.408	0.301515	0.143745	0.120778
																													217.575	0.266931	0.145711	0.112931
																													217.742	0.248857	0.133229	0.114879
																													217.908	0.298799	0.187188	0.096146
																													218.075	0.273853	0.139189	0.100243
																													218.242	0.305443	0.149735	0.118042
																													218.408	0.362872	0.158159	0.116612
																													218.575	0.304778	0.139206	0.126906
																													218.742	0.233169	0.14814	0.121063
																													218.908	0.292359	0.137671	0.119617
																													219.075	0.277239	0.133105	0.136954
																													219.242	0.261319	0.184052	0.118183
																													219.408	0.288612	0.150726	0.103849
																													219.575	0.240761	0.128281	0.100874
																													219.742	0.23936	0.139098	0.0986556
																													219.908	0.300688	0.115603	0.101501
																													220.075	0.310615	0.18299	0.106203
																													220.242	0.253756	0.127509	0.0967179
																													220.408	0.240306	0.143996	0.122814
																													220.575	0.239462	0.152485	0.110324
																													220.742	0.232522	0.158841	0.112521
																													220.908	0.320715	0.149417	0.125621
																													221.075	0.292969	0.142807	0.115895
																													221.242	0.233346	0.130461	0.130112
																													221.408	0.300058	0.164609	0.103177
																													221.575	0.249152	0.15401	0.118706
																													221.742	0.308168	0.171538	0.103696
																													221.908	0.262964	0.139063	0.0997628
																													222.075	0.315271	0.173387	0.0976475
																													222.242	0.240876	0.139445	0.0994061
																													222.408	0.248052	0.137146	0.109568
																													222.575	0.253616	0.147833	0.108484
																													222.742	0.281948	0.13768	0.119294
																													222.908	0.230949	0.148749	0.113706
																													223.075	0.263117	0.141803	0.108169
																													223.242	0.235374	0.155035	0.104691
																													223.408	0.332604	0.141326	0.109603
																													223.575	0.307645	0.165153	0.120421
																													223.742	0.245783	0.169806	0.117132
																													223.908	0.194122	0.173407	0.11998
																													224.075	0.349431	0.137546	0.111493
																													224.242	0.308197	0.169336	0.115694
																													224.408	0.29102	0.165148	0.110278
																													224.575	0.279761	0.203294	0.0965957
																													224.742	0.244771	0.156468	0.0966392
																													224.908	0.321163	0.133397	0.113993
																													225.075	0.29583	0.136005	0.093008
																													225.242	0.206796	0.148663	0.102187
																													225.408	0.294527	0.144249	0.104896
																													225.575	0.300399	0.127468	0.120887
																													225.742	0.249123	0.15482	0.110581
																													225.908	0.255541	0.148149	0.108591
																													226.075	0.262569	0.148633	0.114773
																													226.242	0.342219	0.151247	0.115445
																													226.408	0.270854	0.156103	0.103577
																													226.575	0.240603	0.137148	0.109185
																													226.742	0.276393	0.12923	0.110826
																													226.908	0.32016	0.16501	0.121419
																													227.075	0.254287	0.185101	0.122148
																													227.242	0.253072	0.153049	0.13932
																													227.408	0.344606	0.146803	0.119076
																													227.575	0.31212	0.114074	0.1061
																													227.742	0.213757	0.13668	0.130807
																													227.908	0.255014	0.11438	0.108223
																													228.075	0.43886	0.114873	0.111829
																													228.242	0.264301	0.135724	0.0960019
																													228.408	0.216594	0.154311	0.117509
																													228.575	0.280774	0.146844	0.123367
																													228.742	0.263688	0.125896	0.135139
																													228.908	0.195061	0.122246	0.0987643
																													229.075	0.217916	0.150197	0.104082
																													229.242	0.304555	0.157825	0.122242
																													229.408	0.222684	0.156506	0.112713
																													229.575	0.25364	0.140264	0.140956
																													229.742	0.213883	0.144303	0.112486
																													229.908	0.229074	0.149438	0.117809
																													230.075	0.262091	0.152006	0.116189
																													230.242	0.31168	0.154326	0.117996
																													230.408	0.274441	0.180953	0.0987363
																													230.575	0.237223	0.136546	0.103044
																													230.742	0.32402	0.1541	0.0879037
																													230.908	0.21811	0.171741	0.0912894
																													231.075	0.221009	0.118841	0.108745
																													231.242	0.373665	0.156612	0.101123
																													231.408	0.255086	0.167389	0.103894
																													231.575	0.313142	0.134231	0.10432
																													231.742	0.291459	0.158746	0.0973321
																													231.908	0.335307	0.153796	0.115047
																													232.075	0.347282	0.157884	0.106481
																													232.242	0.280314	0.140332	0.124388
																													232.408	0.397042	0.119721	0.1028
																													232.575	0.268266	0.151839	0.0943976
																													232.742	0.315602	0.114597	0.110046
																													232.908	0.270425	0.154997	0.108992
																													233.075	0.308565	0.145248	0.0923728
																													233.242	0.252491	0.15023	0.103315
																													233.408	0.294767	0.141676	0.109567
																													233.575	0.245374	0.14811	0.0942723
																													233.742	0.252185	0.175238	0.100385
																													233.908	0.495718	0.162625	0.101467
																													234.075	0.335056	0.159821	0.0931193
																													234.242	0.359396	0.145485	0.120592
																													234.408	0.222095	0.158673	0.116685
																													234.575	0.297659	0.14512	0.123816
																													234.742	0.251845	0.149112	0.10939
																													234.908	0.286947	0.172642	0.121256
																													235.075	0.238625	0.167155	0.114773
																													235.242	0.253342	0.136263	0.0889892
																													235.408	0.211218	0.145337	0.119506
																													235.575	0.20569	0.131765	0.121218
																													235.742	0.192244	0.141023	0.107127
																													235.908	0.240486	0.149342	0.100057
																													236.075	0.238642	0.1623	0.101061
																													236.242	0.223883	0.108858	0.105858
																													236.408	0.221099	0.124849	0.115791
																													236.575	0.353514	0.134054	0.127151
																													236.742	0.346511	0.152207	0.125072
																													236.908	0.235806	0.170191	0.115724
																													237.075	0.29586	0.135516	0.0946177
																													237.242	0.315303	0.181876	0.104851
																													237.408	0.253733	0.164116	0.103472
																													237.575	0.252304	0.175039	0.109694
																													237.742	0.192197	0.164883	0.102401
																													237.908	0.261583	0.153402	0.118587
																													238.075	0.250898	0.123282	0.114484
																													238.242	0.202283	0.159423	0.113295
																													238.408	0.254867	0.176455	0.113434
																													238.575	0.317679	0.150702	0.108617
																													238.742	0.290481	0.11997	0.113913
																													238.908	0.221014	0.128521	0.106579
																													239.075	0.261972	0.142692	0.10091
																													239.242	0.208471	0.159582	0.0977941
																													239.408	0.249931	0.122898	0.115276
																													239.575	0.288049	0.123204	0.116163
																													239.742	0.366195	0.146419	0.0895234
																													239.908	0.305045	0.130159	0.0978207
																													240.075	0.314762	0.113001	0.121068
																													240.242	0.303206	0.12808	0.100713
																													240.408	0.22388	0.141868	0.120836
																													240.575	0.199484	0.1499	0.0962146
																													240.742	0.290806	0.157374	0.0821367
																													240.908	0.326741	0.143262	0.106978
																													241.075	0.327331	0.173007	0.0972168
																													241.242	0.289112	0.161792	0.0949384
																													241.408	0.258076	0.125401	0.101984
																													241.575	0.363001	0.146683	0.10161
																													241.742	0.216216	0.143956	0.104896
																													241.908	0.252983	0.136377	0.102174
																													242.075	0.239718	0.13398	0.0936733
																													242.242	0.296741	0.173764	0.0973648
																													242.408	0.32886	0.15106	0.11458
																													242.575	0.273238	0.131524	0.102867
																													242.742	0.305275	0.163637	0.11931
																													242.908	0.264163	0.158423	0.0941843
																													243.075	0.285048	0.158326	0.085368
																													243.242	0.362086	0.145807	0.107995
																													243.408	0.300428	0.124404	0.123737
																													243.575	0.370035	0.139447	0.112225
																													243.742	0.280245	0.141441	0.104839
																													243.908	0.388138	0.136423	0.0986305
																													244.075	0.264064	0.147498	0.0984315
																													244.242	0.29214	0.143714	0.108072
																													244.408	0.299975	0.115744	0.100621
																													244.575	0.293203	0.162969	0.102512
																													244.742	0.299406	0.159148	0.121322
																													244.908	0.350174	0.129601	0.116718
																													245.075	0.246438	0.140501	0.114829
																													245.242	0.307417	0.136415	0.0952255
																													245.408	0.281723	0.150048	0.118507
																													245.575	0.212716	0.151082	0.102396
																													245.742	0.223492	0.144605	0.095819
																													245.908	0.274556	0.138579	0.0990144
																													246.075	0.459031	0.146263	0.111212
																													246.242	0.371746	0.107277	0.100151
																													246.408	0.384409	0.149015	0.102186
																													246.575	0.343978	0.167625	0.0911635
																													246.742	0.26648	0.145026	0.0994525
																													246.908	0.294184	0.120993	0.109327
																													247.075	0.224268	0.149633	0.111401
																													247.242	0.227263	0.13156	0.100297
																													247.408	0.276868	0.18267	0.0908844
																													247.575	0.243257	0.149165	0.0901407
																													247.742	0.268826	0.138573	0.110362
																													247.908	0.257134	0.138706	0.0960788
																													248.075	0.211877	0.134509	0.105031
																													248.242	0.312285	0.140819	0.118493
																													248.408	0.297984	0.145463	0.115226
																													248.575	0.264623	0.138155	0.10566
																													248.742	0.273061	0.141955	0.0953119
																													248.908	0.280182	0.135314	0.0964923
																													249.075	0.225197	0.131645	0.0987143
																													249.242	0.320153	0.13165	0.0967122
																													249.408	0.23799	0.141549	0.0982767
																													249.575	0.271462	0.177918	0.100346
																													249.742	0.514136	0.190362	0.351461
																													249.908	0.598664	0.212943	0.33301
																													250.075	0.30768	0.190021	0.294231
																													250.242	0.316718	0.170472	0.207325
																													250.408	0.329262	0.165366	0.122057
																													250.575	0.231382	0.138086	0.0975712
																													250.742	0.274122	0.13788	0.0946505
																													250.908	0.283117	0.118078	0.0908887
																													251.075	0.287486	0.143265	0.0955593
																													251.242	0.246411	0.130398	0.10296
																													251.408	0.282074	0.165352	0.0999653
																													251.575	0.21406	0.125176	0.111787
																													251.742	0.213917	0.125762	0.132519
																													251.908	0.286167	0.142543	0.105174
																													252.075	0.26439	0.160111	0.0976446
																													252.242	0.244769	0.159806	0.0931098
																													252.408	0.260392	0.139285	0.103664
																													252.575	0.271284	0.131617	0.0999542
																													252.742	0.287238	0.160928	0.106661
																													252.908	0.273638	0.143774	0.114066
																													253.075	0.257064	0.125996	0.101717
																													253.242	0.342622	0.158389	0.0991334
																													253.408	0.3223	0.120237	0.105551
																													253.575	0.358086	0.152574	0.109459
																													253.742	0.266562	0.169326	0.10563
																													253.908	0.33668	0.143494	0.114138
																													254.075	0.257649	0.159822	0.100511
																													254.242	0.207609	0.149621	0.104392
																													254.408	0.248386	0.157251	0.0846288
																													254.575	0.237754	0.179989	0.106819
																													254.742	0.300654	0.151766	0.113291
																													254.908	0.344655	0.134974	0.107838
																													255.075	0.254519	0.166359	0.101829
																													255.242	0.209704	0.158939	0.121891
																													255.408	0.409188	0.14042	0.0914134
																													255.575	0.354222	0.154198	0.102132
																													255.742	0.2494	0.106215	0.0808331
																													255.908	0.322698	0.100799	0.103508
																													256.075	0.232284	0.148616	0.104576
																													256.242	0.258483	0.125495	0.103394
																													256.408	0.28382	0.13798	0.132543
																													256.575	0.346337	0.132979	0.130765
																													256.742	0.270061	0.151133	0.104681
																													256.908	0.200782	0.137598	0.109981
																													257.075	0.293701	0.132792	0.107082
																													257.242	0.284184	0.118203	0.107648
																													257.408	0.228573	0.140518	0.110842
																													257.575	0.310073	0.149938	0.0834408
																													257.742	0.24062	0.139685	0.093566
																													257.908	0.418089	0.156854	0.0902144
																													258.075	0.244492	0.156045	0.101342
																													258.242	0.290956	0.157939	0.103347
																													258.408	0.326171	0.16215	0.0944293
																													258.575	0.277153	0.168851	0.105517
																													258.742	0.359837	0.142581	0.104526
																													258.908	0.291802	0.214712	0.0955519
																													259.075	0.269177	0.152077	0.0955663
																													259.242	0.228956	0.151781	0.0875115
																													259.408	0.3489	0.127982	0.117154
																													259.575	0.304245	0.160753	0.104509
																													259.742	0.293136	0.123773	0.0957399
																													259.908	0.288411	0.14115	0.0952626
																													260.075	0.336232	0.167137	0.0787456
																													260.242	0.331205	0.119368	0.08766
																													260.408	0.393484	0.133714	0.100995
																													260.575	0.242915	0.156811	0.1129
																													260.742	0.303161	0.137961	0.0853467
																													260.908	0.247257	0.154202	0.0979787
																													261.075	0.305617	0.121344	0.111155
																													261.242	0.264292	0.155549	0.0991369
																													261.408	0.229658	0.152478	0.0932724
																													261.575	0.233982	0.147955	0.0923922
																													261.742	0.297041	0.141152	0.10518
																													261.908	0.265337	0.152813	0.0998249
																													262.075	0.276831	0.130275	0.093003
																													262.242	0.264749	0.141513	0.0860919
																													262.408	0.277309	0.138797	0.109817
																													262.575	0.250408	0.154486	0.0865825
																													262.742	0.233684	0.153278	0.0919003
																													262.908	0.254128	0.157626	0.0962923
																													263.075	0.233443	0.128544	0.0919797
																													263.242	0.328847	0.129481	0.0924789
																													263.408	0.259656	0.129688	0.106714
																													263.575	0.329479	0.141606	0.0984565
																													263.742	0.314796	0.187545	0.107602
																													263.908	0.345387	0.146104	0.0893216
																													264.075	0.268602	0.142452	0.104175
																													264.242	0.225922	0.14509	0.0921218
																													264.408	0.223844	0.158431	0.107821
																													264.575	0.285881	0.134071	0.112545
																													264.742	0.255735	0.151819	0.0924746
																													264.908	0.268808	0.130408	0.0909599
																													265.075	0.386832	0.146955	0.0967088
																													265.242	0.257131	0.107324	0.0985572
																													265.408	0.243746	0.114776	0.101506
																													265.575	0.357632	0.160089	0.118359
																													265.742	0.255331	0.160927	0.12151
																													265.908	0.2934	0.116075	0.108603
																													266.075	0.34261	0.138657	0.0941021
																													266.242	0.200877	0.118113	0.0866177
																													266.408	0.317603	0.123434	0.106895
																													266.575	0.198515	0.126587	0.11232
																													266.742	0.471871	0.133629	0.1084
																													266.908	0.230416	0.128079	0.104392
																													267.075	0.319822	0.137306	0.0878837
																													267.242	0.297594	0.135941	0.0922584
																													267.408	0.334852	0.159964	0.0857499
																													267.575	0.265314	0.137799	0.101592
																													267.742	0.255716	0.131701	0.0973955
																													267.908	0.343999	0.13668	0.0938886
																													268.075	0.296919	0.112344	0.0960733
																													268.242	0.253597	0.139566	0.0878843
																													268.408	0.282902	0.170879	0.116401
																													268.575	0.310034	0.104696	0.0953843
																													268.742	0.244632	0.142406	0.103145
																													268.908	0.2696	0.129024	0.10305
																													269.075	0.369612	0.158428	0.0967873
																													269.242	0.263645	0.136033	0.0915448
																													269.408	0.205492	0.139	0.0862301
																													269.575	0.266093	0.148047	0.097719
																													269.742	0.335124	0.14087	0.0981693
																													269.908	0.232492	0.162317	0.102057
																													270.075	0.300985	0.122163	0.0991138
																													270.242	0.304348	0.132504	0.0827852
																													270.408	0.283819	0.154322	0.0893612
																													270.575	0.308368	0.135903	0.0887283
																													270.742	0.186975	0.116445	0.0920125
																													270.908	0.292999	0.111297	0.100759
																													271.075	0.343512	0.14547	0.0949005
																													271.242	0.224877	0.140102	0.106118
																													271.408	0.252986	0.151785	0.101439
																													271.575	0.235906	0.110531	0.0992051
																													271.742	0.287694	0.154221	0.102145
																													271.908	0.365074	0.129074	0.0897851
																													272.075	0.275789	0.147938	0.0916408
																													272.242	0.22764	0.123923	0.0942525
																													272.408	0.299153	0.137638	0.105888
																													272.575	0.232366	0.145165	0.0856222
																													272.742	0.291222	0.146121	0.0896919
																													272.908	0.3325	0.145366	0.0864194
																													273.075	0.213653	0.124003	0.0842638
																													273.242	0.267195	0.137413	0.0900788
																													273.408	0.230127	0.101843	0.099676
																													273.575	0.229703	0.116924	0.098642
																													273.742	0.295615	0.139192	0.105263
																													273.908	0.209785	0.148827	0.101394
																													274.075	0.266722	0.150317	0.0983692
																													274.242	0.286147	0.128157	0.101677
																													274.408	0.337177	0.134185	0.106871
																													274.575	0.208273	0.125487	0.100824
																													274.742	0.29172	0.147789	0.0921778
																													274.908	0.304648	0.131595	0.095816
																													275.075	0.236693	0.129911	0.101777
																													275.242	0.269939	0.123435	0.0958913
																													275.408	0.268279	0.123783	0.0901897
																													275.575	0.318022	0.127696	0.0939344
																													275.742	0.362754	0.157652	0.0992212
																													275.908	0.244362	0.12417	0.10694
																													276.075	0.344625	0.111585	0.101089
																													276.242	0.317149	0.0999438	0.0933948
																													276.408	0.188571	0.14231	0.0917733
																													276.575	0.296375	0.144081	0.0946997
																													276.742	0.292834	0.140098	0.0869904
																													276.908	0.332986	0.15784	0.0994157
																													277.075	0.285949	0.13335	0.110772
																													277.242	0.251761	0.131093	0.103709
																													277.408	0.272586	0.14899	0.105124
																													277.575	0.284666	0.105175	0.0971612
																													277.742	0.312794	0.131306	0.109416
																													277.908	0.322925	0.136607	0.0948153
																													278.075	0.221001	0.146471	0.0916502
																													278.242	0.32692	0.124172	0.0951038
																													278.408	0.342215	0.105406	0.0967245
																													278.575	0.310859	0.122487	0.0918807
																													278.742	0.294182	0.140977	0.0976849
																													278.908	0.244107	0.139806	0.0896368
																													279.075	0.271854	0.135446	0.091626
																													279.242	0.250284	0.121708	0.0813007
																													279.408	0.339579	0.156621	0.0871688
																													279.575	0.227756	0.135984	0.0957398
																													279.742	0.269459	0.125624	0.0907579
																													279.908	0.248446	0.121111	0.104795
																													280.075	0.235418	0.122148	0.107404
																													280.242	0.223759	0.13892	0.114591
																													280.408	0.260493	0.134378	0.11153
																													280.575	0.231858	0.141274	0.105629
																													280.742	0.248563	0.145609	0.099981
																													280.908	0.28342	0.123172	0.0854224
																													281.075	0.313106	0.102962	0.0949161
																													281.242	0.256399	0.128155	0.0922063
																													281.408	0.193012	0.135831	0.0951472
																													281.575	0.214153	0.132092	0.086822
																													281.742	0.214779	0.137753	0.0878078
																													281.908	0.287005	0.145731	0.0932851
																													282.075	0.191094	0.150668	0.0931687
																													282.242	0.26964	0.141888	0.0828613
																													282.408	0.253389	0.130284	0.0839319
																													282.575	0.275437	0.125388	0.0932754
																													282.742	0.287623	0.142427	0.114391
																													282.908	0.264705	0.142428	0.0934163
																													283.075	0.255161	0.117364	0.11693
																													283.242	0.311566	0.11698	0.0973498
																													283.408	0.236085	0.123532	0.0934151
																													283.575	0.25121	0.12985	0.0899689
																													283.742	0.263378	0.131599	0.0957217
																													283.908	0.42962	0.122303	0.0964323
																													284.075	0.215416	0.129267	0.0977063
																													284.242	0.279215	0.118115	0.0883371
																													284.408	0.315864	0.161879	0.0941082
																													284.575	0.225823	0.13983	0.0872915
																													284.742	0.374787	0.134986	0.086881
																													284.908	0.253783	0.135688	0.110673
																													285.075	0.28595	0.142347	0.100685
																													285.242	0.207645	0.145107	0.0912269
																													285.408	0.271271	0.125927	0.0920238
																													285.575	0.226536	0.130688	0.0988975
																													285.742	0.389874	0.115107	0.106532
																													285.908	0.3311	0.110464	0.11103
																													286.075	0.346687	0.108661	0.106341
																													286.242	0.331399	0.128612	0.118964
																													286.408	0.297527	0.121241	0.113761
																													286.575	0.241928	0.130288	0.0983253
																													286.742	0.274093	0.119936	0.0963637
																													286.908	0.242505	0.140358	0.0974041
																													287.075	0.243723	0.132943	0.0844596
																													287.242	0.219439	0.114035	0.0911876
																													287.408	0.225494	0.156849	0.103762
																													287.575	0.304788	0.137016	0.124823
																													287.742	0.209681	0.133364	0.123733
																													287.908	0.212671	0.149731	0.111785
																													288.075	0.292909	0.120171	0.0950585
																													288.242	0.309851	0.132737	0.090221
																													288.408	0.35913	0.136315	0.079168
																													288.575	0.323843	0.111706	0.0850203
																													288.742	0.192306	0.132747	0.0890655
																													288.908	0.231963	0.0955195	0.0877747
																													289.075	0.300984	0.141605	0.106004
																													289.242	0.308025	0.15589	0.0908633
																													289.408	0.221745	0.117753	0.0995751
																													289.575	0.251477	0.116604	0.082647
																													289.742	0.317007	0.135456	0.0936202
																													289.908	0.322038	0.136552	0.0893518
																													290.075	0.202589	0.158899	0.0929441
																													290.242	0.172315	0.132387	0.0962916
																													290.408	0.258289	0.122414	0.0928972
																													290.575	0.244246	0.118092	0.107334
																													290.742	0.305779	0.144236	0.111545
																													290.908	0.330199	0.125919	0.10538
																													291.075	0.278399	0.109288	0.0959188
																													291.242	0.269019	0.146505	0.0858623
																													291.408	0.230611	0.153506	0.0964786
																													291.575	0.362043	0.158826	0.105716
																													291.742	0.256943	0.102571	0.090531
																													291.908	0.289225	0.133664	0.0941204
																													292.075	0.384433	0.139811	0.0999465
																													292.242	0.28427	0.125376	0.114184
																													292.408	0.399908	0.150374	0.0990519
																													292.575	0.263714	0.129704	0.095732
																													292.742	0.260709	0.126175	0.0900801
																													292.908	0.290693	0.118913	0.110388
																													293.075	0.260555	0.124247	0.0810639
																													293.242	0.290905	0.13358	0.103255
																													293.408	0.277487	0.127134	0.108785
																													293.575	0.282178	0.154648	0.107961
																													293.742	0.336122	0.110751	0.103394
																													293.908	0.271275	0.120464	0.118528
																													294.075	0.25566	0.135801	0.0928972
																													294.242	0.305591	0.128215	0.096118
																													294.408	0.292654	0.136233	0.0810453
																													294.575	0.283864	0.134434	0.0885613
																													294.742	0.245288	0.131277	0.0978349
																													294.908	0.250263	0.135089	0.0873073
																													295.075	0.213651	0.155411	0.0983261
																													295.242	0.218258	0.121026	0.0893778
																													295.408	0.218422	0.138397	0.0828157
																													295.575	0.368558	0.136448	0.108625
																													295.742	0.268632	0.109799	0.100223
																													295.908	0.401984	0.114563	0.0971439
																													296.075	0.307696	0.116771	0.0951614
																													296.242	0.32337	0.135752	0.0805485
																													296.408	0.254329	0.122062	0.0800681
																													296.575	0.267951	0.133701	0.0780065
																													296.742	0.23289	0.149603	0.0753743
																													296.908	0.2584	0.139979	0.0848441
																													297.075	0.224963	0.126169	0.0914484
																													297.242	0.263073	0.123171	0.119076
																													297.408	0.167053	0.127368	0.113552
																													297.575	0.260916	0.162505	0.109603
																													297.742	0.31611	0.117509	0.103702
																													297.908	0.221228	0.107038	0.0811617
																													298.075	0.247048	0.1207	0.0802843
																													298.242	0.258521	0.160501	0.0904169
																													298.408	0.234198	0.129755	0.094875
																													298.575	0.347842	0.137179	0.0929861
																													298.742	0.393	0.136242	0.0929745
																													298.908	0.245393	0.137013	0.106588
																													299.075	0.201617	0.153049	0.0867254
																													299.242	0.279002	0.126144	0.078886
																													299.408	0.304953	0.117954	0.0975201
																													299.575	0.192997	0.12263	0.110626
																													299.742	0.282929	0.173158	0.195281
																													299.908	0.448917	0.157911	0.139802
																													300.075	0.336202	0.158846	0.139315
																													300.242	0.241997	0.111257	0.115059
																													300.408	0.328442	0.13138	0.117852
																													300.575	0.272373	0.137232	0.101677
																													300.742	0.242757	0.136789	0.0944553
																													300.908	0.240816	0.149892	0.0937216
																													301.075	0.214662	0.140707	0.0871612
																													301.242	0.285701	0.16644	0.0882463
																													301.408	0.236458	0.193494	0.0817051
																													301.575	0.237136	0.127793	0.0950395
																													301.742	0.196765	0.14112	0.104893
																													301.908	0.248088	0.144743	0.0982006
																													302.075	0.274197	0.157246	0.0882886
																													302.242	0.24514	0.160961	0.0858105
																													302.408	0.2534	0.148662	0.0773022
																													302.575	0.276033	0.13224	0.0723377
																													302.742	0.215637	0.120355	0.0747459
																													302.908	0.236258	0.12718	0.0804132
																													303.075	0.287942	0.129931	0.0950182
																													303.242	0.199203	0.141106	0.100905
																													303.408	0.259101	0.154959	0.0890232
																													303.575	0.257232	0.162774	0.0955321
																													303.742	0.26811	0.1318	0.0968555
																													303.908	0.250635	0.119985	0.0905471
																													304.075	0.259842	0.141404	0.0880558
																													304.242	0.252133	0.133324	0.0834786
																													304.408	0.242994	0.139115	0.0989953
																													304.575	0.238514	0.11186	0.0776326
																													304.742	0.306305	0.133149	0.0798518
																													304.908	0.239356	0.121355	0.0857212
																													305.075	0.233053	0.1558	0.0753888
																													305.242	0.22883	0.139852	0.0816014
																													305.408	0.241264	0.13404	0.0887022
																													305.575	0.270317	0.111173	0.103245
																													305.742	0.309374	0.130194	0.0947263
																													305.908	0.242944	0.127115	0.0956841
																													306.075	0.331312	0.156992	0.0881209
																													306.242	0.365465	0.152002	0.0857548
																													306.408	0.271919	0.12507	0.0843483
																													306.575	0.330127	0.139822	0.0787035
																													306.742	0.272455	0.135193	0.0867897
																													306.908	0.28564	0.132912	0.107034
																													307.075	0.257524	0.139903	0.0902575
																													307.242	0.247198	0.138337	0.0980108
																													307.408	0.217371	0.12212	0.0813452
																													307.575	0.263462	0.137708	0.0896545
																													307.742	0.262181	0.10705	0.0884589
																													307.908	0.28076	0.109748	0.0938839
																													308.075	0.310674	0.113109	0.0681893
																													308.242	0.187365	0.117431	0.0800294
																													308.408	0.269813	0.143815	0.105038
																													308.575	0.295442	0.155089	0.0881852
																													308.742	0.281716	0.147369	0.0806691
																													308.908	0.277694	0.13614	0.0729836
																													309.075	0.327617	0.135871	0.0900699
																													309.242	0.260229	0.158755	0.0796626
																													309.408	0.237642	0.134006	0.0917191
																													309.575	0.278838	0.123506	0.0986577
																													309.742	0.244353	0.117885	0.0785799
																													309.908	0.231803	0.145088	0.0932065
																													310.075	0.201287	0.128525	0.0795336
																													310.242	0.318695	0.129406	0.0901577
																													310.408	0.219728	0.136154	0.0932944
																													310.575	0.264091	0.13247	0.108733
																													310.742	0.245016	0.120607	0.0853409
																													310.908	0.26958	0.126535	0.0875436
																													311.075	0.328418	0.127851	0.0796673
																													311.242	0.286311	0.139665	0.0796785
																													311.408	0.289582	0.112827	0.0875248
																													311.575	0.324359	0.112571	0.0883355
																													311.742	0.295254	0.106921	0.0860188
																													311.908	0.200604	0.143246	0.0892155
																													312.075	0.230834	0.143526	0.0752094
																													312.242	0.32272	0.140209	0.0786874
																													312.408	0.22367	0.137624	0.0783885
																													312.575	0.219594	0.143211	0.0823178
																													312.742	0.227199	0.128779	0.0835578
																													312.908	0.323532	0.125315	0.0940717
																													313.075	0.224208	0.142888	0.0810236
																													313.242	0.245543	0.147651	0.0843311
																													313.408	0.248749	0.123783	0.0844929
																													313.575	0.225072	0.12327	0.0877005
																													313.742	0.317313	0.141189	0.0911664
																													313.908	0.338014	0.129898	0.0940647
																													314.075	0.396613	0.133936	0.0883709
																													314.242	0.26911	0.110246	0.0819014
																													314.408	0.203268	0.132265	0.0845121
																													314.575	0.234525	0.154273	0.0784054
																													314.742	0.226638	0.123049	0.0764575
																													314.908	0.234108	0.126368	0.0906312
																													315.075	0.28747	0.108872	0.0762629
																													315.242	0.215022	0.130205	0.101149
																													315.408	0.234345	0.124527	0.0856159
																													315.575	0.248394	0.144316	0.0705059
																													315.742	0.290563	0.129202	0.0790429
																													315.908	0.292914	0.13822	0.0882466
																													316.075	0.267756	0.127109	0.0977737
																													316.242	0.30925	0.122262	0.0954274
																													316.408	0.277761	0.118951	0.0926985
																													316.575	0.266393	0.116933	0.0844005
																													316.742	0.210927	0.115285	0.0777748
																													316.908	0.223631	0.118049	0.0905528
																													317.075	0.197941	0.103275	0.0764881
																													317.242	0.247566	0.0935484	0.0826146
																													317.408	0.264283	0.107037	0.0846107
																													317.575	0.250003	0.114986	0.0860393
																													317.742	0.255647	0.135612	0.0931369
																													317.908	0.229038	0.118592	0.0940806
																													318.075	0.178769	0.0978911	0.0756486
																													318.242	0.194064	0.151697	0.081495
																													318.408	0.262505	0.152107	0.0923849
																													318.575	0.200382	0.115382	0.0948019
																													318.742	0.292154	0.126863	0.0972928
																													318.908	0.221556	0.137175	0.0860876
																													319.075	0.318122	0.130628	0.0717878
																													319.242	0.288942	0.110697	0.0876648
																													319.408	0.171394	0.146428	0.0917746
																													319.575	0.344886	0.112434	0.100148
																													319.742	0.251634	0.138695	0.0918523
																													319.908	0.21802	0.132784	0.0908109
																													320.075	0.253354	0.105122	0.0826127
																													320.242	0.245159	0.119751	0.0833261
																													320.408	0.219241	0.116497	0.089818
																													320.575	0.188463	0.162883	0.0853437
																													320.742	0.241844	0.170523	0.0823817
																													320.908	0.387197	0.137765	0.101613
																													321.075	0.233609	0.109216	0.08341
																													321.242	0.260818	0.123962	0.102717
																													321.408	0.346136	0.121032	0.0944787
																													321.575	0.305442	0.137651	0.0853494
																													321.742	0.310976	0.125716	0.0872626
																													321.908	0.267013	0.108339	0.0768423
																													322.075	0.282183	0.130053	0.0803158
																													322.242	0.334701	0.144972	0.0806814
																													322.408	0.290505	0.120104	0.102474
																													322.575	0.215662	0.14057	0.0928848
																													322.742	0.140223	0.134966	0.0757458
																													322.908	0.25706	0.140362	0.0710083
																													323.075	0.246478	0.116814	0.0726529
																													323.242	0.206033	0.123457	0.0837505
																													323.408	0.229026	0.125328	0.0864995
																													323.575	0.230648	0.143075	0.0794206
																													323.742	0.205871	0.109168	0.0790975
																													323.908	0.198107	0.116251	0.0843816
																													324.075	0.169862	0.111324	0.0954969
																													324.242	0.30258	0.129123	0.118554
																													324.408	0.249571	0.115681	0.108138
																													324.575	0.187408	0.123534	0.089804
																													324.742	0.212059	0.108214	0.0767453
																													324.908	0.228422	0.134177	0.0803792
																													325.075	0.150124	0.131778	0.0881466
																													325.242	0.179598	0.116638	0.0907658
																													325.408	0.210475	0.109096	0.0761568
																													325.575	0.221549	0.11662	0.080523
																													325.742	0.25126	0.103591	0.0858544
																													325.908	0.190365	0.109542	0.0875261
																													326.075	0.267823	0.132636	0.0800437
																													326.242	0.208628	0.130996	0.0686479
																													326.408	0.274651	0.132413	0.0891648
																													326.575	0.236736	0.110965	0.0839312
																													326.742	0.22749	0.126772	0.0748214
																													326.908	0.216044	0.112945	0.0767207
																													327.075	0.245376	0.100026	0.0794113
																													327.242	0.208654	0.112369	0.0856255
																													327.408	0.287202	0.114945	0.0775523
																													327.575	0.245779	0.121916	0.0899428
																													327.742	0.237031	0.137456	0.0851533
																													327.908	0.203475	0.12491	0.069691
																													328.075	0.248674	0.127561	0.0837664
																													328.242	0.238278	0.12851	0.0996283
																													328.408	0.180933	0.14563	0.0829388
																													328.575	0.205768	0.105914	0.0783413
																													328.742	0.252982	0.12475	0.0868748
																													328.908	0.308282	0.103052	0.0927225
																													329.075	0.192277	0.161186	0.0855108
																													329.242	0.297478	0.143829	0.0800924
																													329.408	0.219431	0.115396	0.0716865
																													329.575	0.201378	0.144843	0.0898413
																													329.742	0.254622	0.128208	0.0856217
																													329.908	0.24186	0.120208	0.0743243
																													330.075	0.272434	0.127871	0.075892
																													330.242	0.216506	0.118472	0.0917169
																													330.408	0.245223	0.153889	0.0896278
																													330.575	0.284426	0.125583	0.0757354
																													330.742	0.293513	0.0979616	0.0803936
																													330.908	0.238965	0.12497	0.0764268
																													331.075	0.23508	0.116175	0.0884189
																													331.242	0.232837	0.111107	0.0866242
																													331.408	0.29246	0.0997936	0.0892327
																													331.575	0.299043	0.0991976	0.0665727
																													331.742	0.269222	0.105027	0.075347
																													331.908	0.237209	0.117179	0.0794987
																													332.075	0.240539	0.133164	0.0837134
																													332.242	0.244424	0.115821	0.0863655
																													332.408	0.257997	0.130363	0.0918639
																													332.575	0.222841	0.137381	0.0892046
																													332.742	0.269512	0.108077	0.0806931
																													332.908	0.329798	0.110312	0.0713037
																													333.075	0.212614	0.12769	0.0903589
[truncated: 4,001 more rows]
[truncated: 3 more columns]

## Sheet: Fig. S2
S2A																S2B							S2E								S2F
																								GFP lifetime (ns)								GFP lifetime (ns)
																		GluN2A		GluN2B				GLUN1-2B	GluN1-2A	GluN1-2B::mCherry soluble	GluN1-2A::mCherry soluble	GluN1-2B::D1R	GluN1-2A::D1R			GluN1-2A::D1R
																	P5	0.116631	0.0362552	0.640024	0.628656			2.56	2.55	2.54	2.57	2.45	2.49			TAT-NS	TAT-T2	TAT-T3
																	P10	0.639735	0.507488	0.786191	1.03105			2.57	2.5	2.57	2.53	2.34	2.47			2.35	2.58	2.5
																	P25	1.52459	1.01299	0.967706	0.758345			2.6	2.5	2.53	2.51	2.41	2.39			2.45	2.51	2.42
																								2.54	2.49	2.54	2.44	2.32	2.47			2.4	2.41	2.4
																								2.51	2.55	2.53	2.45	2.46	2.49			2.43	2.48	2.45
																								2.49	2.56	2.53	2.53	2.49	2.43			2.22	2.55	2.44
																								2.55	2.47	2.48	2.5	2.39	2.47			2.44	2.44	2.31
																								2.59	2.5	2.49	2.54	2.36	2.44			2.44	2.49	2.47
																								2.55	2.54	2.51	2.52	2.35	2.45			2.46	2.35	2.39
																								2.6	2.56	2.47	2.5	2.43	2.31			2.31	2.39	2.43
																								2.58	2.58	2.5	2.53	2.42	2.33			2.43	2.39	2.51
																								2.59	2.51	2.54	2.49	2.4	2.42			2.46	2.49	2.43
																								2.58	2.52	2.5	2.48	2.47	2.47			2.47	2.45	2.41
																								2.53	2.56	2.5	2.5	2.5	2.37			2.41	2.44	2.46
																								2.58	2.55	2.49	2.51	2.52	2.42			2.43	2.5	2.45
																								2.56	2.51	2.53	2.48	2.4	2.43			2.39	2.48	2.35
																								2.54	2.56	2.53	2.5	2.4	2.36			2.45	2.45	2.36
																								2.55	2.48	2.51		2.51	2.45			2.37	2.4	2.44
																								2.55	2.5	2.47		2.45	2.39			2.31	2.49	2.46
																								2.53	2.51	2.52		2.48	2.39			2.36	2.47	2.43
																								2.44	2.55	2.48		2.36	2.28			2.43	2.42	2.42
																								2.51	2.48	2.47		2.35	2.51			2.38	2.43	2.46
																								2.52	2.44	2.44		2.44	2.46			2.43	2.38	2.37
																								2.54	2.42	2.47		2.47	2.29			2.42	2.44	2.32
																								2.51	2.48	2.46		2.47	2.48			2.43	2.41	2.44
																								2.54	2.46	2.49		2.45	2.45			2.38	2.49	2.43
																								2.52	2.52			2.42	2.48			2.4	2.41	2.44
																								2.52	2.48			2.37	2.37			2.37	2.44	2.37
																								2.51	2.5			2.51	2.36			2.27	2.4	2.23
																								2.52	2.52			2.48	2.36			2.42		2.38
																								2.48	2.5			2.38	2.43					2.38
																												2.42	2.44
																												2.47	2.48
																												2.47	2.49
																												2.28	2.46
																												2.43	2.45
																												2.41	2.47
																												2.44	2.41
																												2.33	2.52
																												2.41	2.44
																												2.41	2.42

## Sheet: Fig. S3
S3A
	9-DIV	>15-DIV
	59.3367	21.2752
	24.2361	31.6293
	21.9824	25.5317
	33.2143	32.5047
	33.3333	26.4147
	18.0702	10.4676
	17.4659	28.1014
	24.1218	23.0301
	19.297	53.257
	25.3605	52.736
	31.254	9.98409
	45.0945	12.159
	23.6349	11.6256
	11.1494	11.7529
	10.3818	23.4447
	31.8584	20.1566
	27.0434	46.4499
	38.2415	44.4078
	41.8407	26.5212
	38.7537	22.3903
	25.861	20.0676
	25.496	22.8146
	26.1904	35.1287
	42.4542	31.093
	26.9921	13.5833
	25.635	12.6946
	37.2147	3.40865
	44.1354	2.79297
	32.9474	9.24532
	43.1192	11.9853
	41.6797	2.65319
	31.8281	2.99003
	22.1845	3.43135
	39.3731	17.1111
	36.6535	7.42498
	34.2648	8.51053
	33.8483	4.04771
	28.0889	5.68084
	22.2999	7.37838
	18.1277	6.28563
	37.9788	6.12224
	27.4706	4.82888
		9.01473
		14.5506
		6.32327
		2.78943
		22.9887
		31.4705
		16.1896
		21.1791
		9.20457
		12.7171
		8.61242

## Sheet: Fig. S4
S4A				S4B				S4C				S4F	GFP lifetime (ns)					S4G				S4H
	control	IC-261			control	APV-NBQX			control	MTEP			No acceptor	soluble mCherry	D1R-wt	D1R-S397D			WT	S397D			CTL	TTX
	0.992136	0.223102			0.547301	1.12921			0.992136	0.227562			2.441	2.489	2.515	2.257			0.787595	1.93173			0.602018	0.79049
	0.737651	0.24987			0.311258	0.870437			0.737651	0.105871			2.451	2.447	2.312	2.308			0.691396	2.12537			0.977547	1.07568
	0.270763	0.477198			1.54767	0.889367			0.270763	0.304268			2.545	2.492	2.538	2.345			1.63323	1.49946			1.23109	0.705477
	0.247642	0.199185			1.37988	1.15624			0.247642	0.20891			2.619	2.399	2.37	2.381			1.88729	1.20722			1.37434	0.548106
	1.62961	0.458338			1.34246	0.565061			1.62961	0.341417			2.489	2.509	2.319	2.422			0.572387	1.02467			1.40696	1.11102
	1.74997	0.173483			1.31451	1.49362			1.74997	0.251466			2.637	2.441	2.32	2.303			0.522114	0.533901			0.93178	0.807551
	0.502322	0.774233			0.668051	0.511206			0.502322	0.533366			2.456	2.418	2.356	2.374			0.880124	2.32725			0.871394	1.04047
	0.428961	0.573665			0.96003	0.637225			0.428961	0.41742			2.481	2.435	2.273	2.347			1.36339	1.86294			1.13413	1.0186
	1.16301	1.28869			0.816722	2.13181			1.16301	1.34539			2.468	2.531	2.454	2.353			1.15379	2.0755			0.917106	1.01865
	1.04625	1.1802			0.856662	1.26921			1.04625	0.911042			2.584	2.429	2.438	2.254			1.06663	1.87951			1.07819	0.941316
	1.01447	1.80615			0.746345	0.639501			1.01447	1.59139			2.488	2.53	2.284	2.324			1.11138	0.942063			0.709687	0.97382
	0.832168	1.15792			0.545419	0.884414			0.832168	1.44662			2.475	2.596	2.453	2.309			1.00283	0.931243			0.765757	1.038
	0.806964	0.995608			1.37348	1.10938			0.806964	0.52535			2.512	2.69	2.298	2.244			0.762152	1.8905			0.986791	0.162584
	1.9496	0.87429			0.769339	0.969822			1.9496	0.554258			2.458	2.46	2.366	2.385			0.56568	1.50505			0.821976	0.350622
	1.66935	0.37177			0.441338	1.194			1.66935	0.893994			2.489	2.414	2.336	2.315			1.13042	2.1273			1.01059	1.36326
	0.872066	0.3221			0.299885	0.309497			0.872066	0.96181			2.458	2.439	2.403	2.28			0.958867	1.02713			1.36897	1.09361
	1.08708	1.06474			0.733742	0.466278			1.08708	1.06386			2.424	2.466	2.378	2.302			0.575353	1.46993			0.858382	0.93703
	0.547301	0.551985			1.3481	0.529078			0.508303	1.69774			2.504	2.441	2.315	2.33			0.894842	1.63556			0.913741	1.08804
	0.311258	1.4945			1.62656	0.755412			0.833336	1.37579			2.526	2.549	2.285	2.328			1.24442	1.56004			1.2421	1.22375
	1.54767	0.420578			1.76227	1.203			0.876274	1.46212			2.424	2.408	2.316	2.319			1.12147	1.60219			0.981292	0.8917
	1.37988	0.474149			1.08909	0.572315			0.665587	0.57629			2.452	2.512	2.24	2.34			0.713551	1.26083			0.823838	1.13815
	1.34246	0.880197			1.51989	1.28783			0.632123	0.672437			2.4	2.521	2.4	2.334			0.738436	0.92152			0.992311	0.928298
	1.31451	0.715058			1.3543	0.926633			0.743022	0.536302			2.359	2.484	2.36	2.214			0.773827	2.0366			1.02976	0.830249
	0.668051	0.788857			1.29588	1.24484			0.798682	1.87589			2.44	2.505	2.38	2.033			0.418669	1.4011			1.18312	0.886627
	0.96003	0.47022			0.808528	1.29159			1.0418	1.26022			2.429	2.479	2.171	2.169			2.34514	1.59202			0.743684	1.27299
	0.816722	0.960027			0.827902	1.16977			1.34081	0.550387			2.42	2.463	2.323	2.143			1.67613	2.06877			0.916957	1.44504
	0.856662	1.02021			1.11342	0.751857			1.14634	0.995476			2.59	2.512	2.373	2.346			0.89677	1.88298			1.12294	0.919812
	0.746345	0.960519			1.48292	2.40894			2.24842	1.26775			2.569	2.458	2.466	2.445			0.809662	1.63521			0.683213	1.48319
	0.545419	1.07243			0.722021	1.94533			1.22738	0.181054			2.484	2.457	2.401	2.367			1.18717	2.41822			1.42726	1.41332
	1.37348	0.757998			0.389408	0.618982			0.653585	0.302586			2.476	2.415	2.452	2.387			0.970527	2.21979			0.954539	0.904563
	0.769339	0.862412			1.01522	0.691862			1.27037	0.383812			2.501	2.47	2.417	2.451			0.760179	2.20109
	0.441338	0.474399			1.01728	0.51263			1.27272	0.41883			2.504	2.394	2.253	2.301			0.784561	2.4562
	0.299885	0.778797			0.969218	0.870364			0.499854	0.696591			2.484	2.419	2.288	2.272			0.816656	2.5083
	0.733742	0.604977			0.875929	1.44717			1.24139	0.191748			2.513	2.459	2.354	2.272			1.28856	2.27541
	1.3481	1.02292			1.24405	1.3515			0.547301	0.902241			2.526	2.392	2.395	2.33			1.00442	1.65343
	1.62656	0.56768			1.29618	0.614628			0.311258	1.56824			2.441	2.563	2.447	2.371			1.43108	1.66967
	1.76227	0.666959			0.773382	1.49311			1.54767	0.767434			2.538	2.493	2.458	2.312			1.19408	1.25712
	1.08909	0.663984			0.81435	0.825573			1.37988	0.249802			2.467	2.56	2.4	2.368			1.54221	1.36617
	1.51989	0.770383				0.292016			1.34246	0.508709			2.515	2.454	2.358	2.367			0.622576	1.17865
	1.24476	0.786329				1.91664			1.31451	0.971532			2.479	2.468	2.323	2.388			0.67813	1.23392
	0.740431	0.252395				0.761694			0.668051	1.28335			2.475		2.383	2.375			0.486924	1.18815
	0.622411	0.43932				1.58851			0.96003	0.648232			2.456		2.319	2.372			0.411361	1.28452
	0.791429	1.83657							0.816722	1.26008			2.476		2.252	2.296			0.60054	1.3321
	0.738833	1.6796							0.856662	1.29178			2.457		2.303	2.348			0.748768	1.51053
	0.713921	0.591913							0.746345	0.242811			2.479		2.416	2.346			1.52929	2.02911
	0.543996	0.954403							0.545419	0.648565			2.545		2.368	2.301			1.64231	1.33865
	0.712086	0.804752							1.37348	0.901246					2.402	2.356			0.93305	1.33146
	0.958735	0.970506							0.769339	1.28387					2.408				0.786519	1.35389
	1.04789	0.859268							0.441338	1.25396									1.12265	0.934352
	1.26795	1.38126							0.299885										1.32271	0.808481
	1.26196	1.65237							0.733742										0.941156	1.36028
	1.22718								1.3481										0.897014	1.59254
	1.40368								1.62656											1.15969
	1.02538								1.76227											1.5043
	1.5131								1.08909											1.94141
	1.50192								1.51989											1.71419
	1.26599																			1.80014
	0.540426																			1.77362
	0.877932																			1.43564
																				1.37743

## Sheet: Fig. 6A
S6A	TAT-NS		TAT-T2			S6B	Control		CKI-7			S6C	number of nanodomain				S6D
	%overlap	size GluN1R (um2)	%overlap	size GluN1R (um2)			%overlap	size GluN1R (um2)	%overlap	size GluN1R (um2)			WT	S397D	dT2			% PSD-95 cluster in dendrite VS protrusion
	37.5752	0.191326	16.1066	0.144829			51.5518	0.198356	60.8598	0.179024			5	4	3			42.1053
	39.4579	0.179085	17.2663	0.160929			30.665	0.167736	27.7839	0.166063			1	2	2			30.9387
	59.4627	0.157818	57.4357	0.158014			25.7772	0.168535	25.4353	0.167709			2	2	2			21.9219
	38.8493	0.154217	71.7023	0.155765			32.7771	0.163521	45.9423	0.206231			1	1	1			25
	66.9007	0.259737	24.0238	0.1431			30.5988	0.177539	6.34005	0.160821			2	1	1			30.8029
	42.1925	0.178985	12.1795	0.193308			29.5671	0.192724	15.852	0.185059			3	1	0			20
	11.3656	0.147706	68.7747	0.160786			22.5296	0.243405	6.66668	0.155474			3	3	7			25
	7.24067	0.147209	62.7188	0.183904			29.4911	0.215388	9.29609	0.128304			1	1	1			35.0275
	21.9938	0.128623	23.7055	0.122759			39.7061	0.245588	15.8037	0.221013			1	1	2			57.7273
	11.648	0.144927	19.8994	0.140041			43.3983	0.209744	10.3412	0.211851			2	2	1			25.5128
	35.677	0.174541	17.489	0.159621			52.5122	0.157632	19.4869	0.197098			1	1	5			36.4706
	23.2649	0.1755	37.3811	0.141382			52.2643	0.198789	14.2679	0.164063			1	1	2			38.8889
	36.9652	0.125965	34.7639	0.170881			50.8239	0.236789	12.6729	0.174289			1	0	1			39.5833
	41.516	0.130115	34.8145	0.159698			58.1337	0.158356	5.94915	0.186022			1	1	4			22.2222
	66.9796	0.171392	20.5357	0.157389			42.4661	0.213857	9.71505	0.13319			6	1	1			21.875
	48.7284	0.169279	32.0037	0.137209			62.665	0.275493	5.90703	0.195794			2	1	2			22.5694
	33.2926	0.180586	33.0146	0.160031			62.202	0.160059	60.0435	0.195654			5	2	3			24.7772
	24.65	0.136684	21.546	0.139872			52.4312	0.165778	44.5912	0.169256			3	2	2
	52.5068	0.191171	27.342	0.171937			22.3818	0.187252	16.1569	0.153039			0	3	2
	45.4929	0.17939	45.9319	0.147094			36.3596	0.182329	34.7821	0.15261			5	2	0
	42.7433	0.151013	48.0416	0.144067			37.8757	0.195578	55.3615	0.167931			1	0	0
	50.6112	0.156424	18.6249	0.143566			29.3971	0.185658	60.6085	0.237851			1	1	2
	35.8311	0.1498	25.5926	0.156333			36.2455	0.175754	26.1349	0.184717			1	2	2
	53.0472	0.149491	52.2789	0.166091			48.4865	0.193068	54.5529	0.244586			2	4	0
	33.1169	0.164455	49.7421	0.165532			73.9606	0.270915	60.6989	0.159774			1	1	1
	34.5023	0.167444	51.2441	0.135479			32.4193	0.138017	36.3784	0.148267			1	0	0
	43.8005	0.15716	38.6422	0.172319			22.9809	0.171029	52.3175	0.166944			0	1	0
	16.3492	0.145231	34.545	0.146839			37.4032	0.168054	41.1702	0.199722			1	1	0
	11.8453	0.142	31.2477	0.138887			27.1589	0.156526	55.0635	0.156031			1	1	0
	49.229	0.170463	20.9154	0.160817			35.5119	0.179264	17.7778	0.1746			0	1	0
	41.9543	0.135302	15.8711	0.134366			48.1853	0.209463	31.0659	0.198941			1	1	0
	49.5249	0.265038	28.1834	0.135337			59.4455	0.227082	43.5622	0.18509			1	0	0
	37.8869	0.217	25.3441	0.137486			80.6959	0.244246	41.5038	0.125981			4	1	1
	22.3314	0.147104	32.2622	0.180431			69.3369	0.2521	37.0091	0.161958			5	1	1
	31.1415	0.151038	31.3121	0.218706			89.3796	0.24697	39.986	0.163609			0	1	1
	67.503	0.206393	43.0146	0.146145			10.5556	0.127974	11.3254	0.123457			6	2	0
	64.6137	0.215293	42.2675	0.144507			10.5904	0.123561	27.2198	0.129738			3	2	6
	38.7916	0.192863	37.3457	0.118333			23.5132	0.142756	49.4753	0.141652			2	1	2
	42.1503	0.158232	20.9111	0.15832			16.5369	0.156664	32.9802	0.188634			3	2	3
	57.3169	0.153232	44.7337	0.240302			23.6844	0.18875	4.44444	0.177556			1	2	2
	47.0846	0.141339	49.7854	0.185118			28.0978	0.185414	0.699313	0.160438			2	1	1
	50.6794	0.219603	46.9951	0.183597			15.0502	0.159099	16.3102	0.169385			0	0	0
	49.528	0.219645	57.736	0.208			20.4419	0.152225	12.848	0.1508			3	0	1
	38.049	0.161173	21.5425	0.156885			20.9664	0.161235	5.7125	0.166308			2	1	2
	36.3933	0.169239	32.0975	0.145608					19.0598	0.174577			2	1	2
			36.8399	0.146987					27.9701	0.181139			1	2	1
			65.4753	0.142283					7.51613	0.178806			1	1	1
			49.4506	0.137915					6.92441	0.253312			3	2	1
			36.6114	0.139221					10.7071	0.16797			2	1	2
			41.8996	0.152282					19.066	0.13606			0	1	0
			22.9121	0.158513					18.5524	0.161519			1	0	1
			21.303	0.168848					17.378	0.159295			0	0	1
									21.2843	0.150114			1	1	1
									21.9246	0.185718			1	1	0
									20.7458	0.175926			2	0	0
									3.73018	0.155934			4	1	0
									5.02338	0.149052			2	1	5
													1	1	3
													4	0	2
													1	0	2
													2	1	4
													2	2	2
													2	3	3
													2	1	1
													1	3	2
													0	2	2
													0	2	1
													1	2	1
													1	1	1
													1	1	1
													1	1	1
													1	0	1
													0	2	1
													0	2	0
													0	1	2
													1	1	1
													0	1	2
													1	1	2
													0	0	1
													0	1	1
													1	1	1
													1	2	1
													1	1	1
													0	1	1
													1	3	1
													1	1	0
													1	1	1
													2	3	0
													1	2	0
													0	1	0
													1	1	0
													1	1	1
													1	2	2
													0	1	0
													1	1	1
													1	1	1
													0	1	2
													1	1	1
													1	1	0
													0	0	1
													1	0	0
													0	1	0
													0	0	0
													0	1	1
													0	1	0
													1	2	0
													0	1	0
													0	0	4
													1	0	1
													1	1	0
													1	0	1
													0	1	1
													1	0	0
													0	0	1
													1	5	1
													0	1	0
													0	1	1
													1	0	1
													0	1	1
													1	2	0
													0	1	1
													0	1	0
													0	1	0
													6	0	1
													2	0	0
													4	1	0
													1	1	1
													1	1	1
													1	0	1
													1	0	1
													1	1	3
													1	1	2
													1	1	3
													1	1	1
													1	1	3
													2	1	2
													2	0	1
													1	1	1
													1	0	1
													1	1	0
													1	1	0
													1	1	1
													0	2	1
													1	1	1
													1	1	0
													1	1	1
													1	1	1
													1	1	0
													1	1	1
													0	1	1
													2	0	1
													1		0
													2		3
													0		1
													1		1
													1		1
													0		1
													1		1
													1		2
													1		1
													0		1
													0		1
													1		1
													0		1
													1		1
													1		2
													1		1
													1		1
													0		1
													1		1
													1		2
													1		2
													2		2
													1		1
													1		1
													1		0
													0		1
													1		0
													1		0
													1		1
													0		1
													1		1
													0		0
													1		1
													1		1
													0		1
															2
															1
															1
															0
															1
															1
															1
															1
															2
															1
															1
															1
															0
															0
															1
															1
															1
															1
															1
															1
															1
															1
															1
															1
															0
															1
															1
															1
															0
															0
															1

[truncated: 2 more sheets: Fig. S7, Fig. S8]
